# Supplementary material for: (E)-N′-(3,4-Dimethoxy­benzyl­idene)-2-(8-quinol­yloxy)acetohydrazide–methanol–water (1/1/1)
Source: Acta Crystallogr Sect E Struct Rep Online. 2009 Nov 28;65(Pt 12):o3230. doi: 10.1107/S1600536809051034 (PMC2972133; doi:10.1107/S1600536809051034)
Supplement: Supplementary file 1 [file e-65-o3230-sup1.cif]

##############################################################################
###                                                                        ###
###        Electronic paper (Acta Crystallographica Section E)             ###
###                                                                        ###
##############################################################################
#                                                                            #
# This CIF contains the data in a paper accepted for publication in Acta     #
# Crystallographica Section E. It conforms to the requirements of Notes      #
# for Authors for Section E, and has been peer reviewed under the auspices   #
# of the IUCr Commission on Journals.                                        #
#                                                                            #
# Full details of the Crystallographic Information File format               #
# are given in the paper "The Crystallographic Information File (CIF):       #
# a New Standard Archive File for Crystallography" by S. R. Hall, F. H.      #
# Allen and I. D. Brown [Acta Cryst. (1991), A47, 655-685].                  #
#                                                                            #
# The current version of the core CIF dictionary is obtainable from          #
# ftp://ftp.iucr.org/pub/cif_core.dic. The current version number is 2.4.    #
#                                                                            #
# Software is freely available for graphical display of the structure(s) in  #
# this CIF.  For information consult the CIF home page http://www.iucr.org/  #
# cif/home.html                                                              #
#                                                                            #
# This file may be used for bona fide research purposes within the           #
# scientific community so long as proper attribution is given to the journal # 
# article from which it was obtained.                                        #
#                                                                            #
##############################################################################
                                             
data_global
_audit_creation_method     'form.cif (version 2.0)'
_journal_data_validation_number     ?
_journal_date_recd_electronic     2009-11-24
_journal_date_accepted     2009-11-26
_journal_name_full     'Acta Crystallographica, Section E'
_journal_year     2009
_journal_volume     65
_journal_issue     12
_journal_page_first     o3230
_journal_page_last     o3230
_journal_paper_category     QO
_journal_coeditor_code     HB5253
_publ_contact_author_name     'Prof. Zhan-Ling Ma'
_publ_contact_author_address
;  College of Chemistry and Chemical Engineering of Bohai University,
Jinzhou, Liaoning 121000
People's Republic of China
;
_publ_contact_author_email     mazhanling69@163.com
_publ_contact_author_fax     '+86 416 3400302'
_publ_contact_author_phone     '+86 416 3400302'
_publ_section_title
;\
(<i>E</i>)-<i>N</i>'-(3,4-Dimethoxybenzylidene)-2-(8-quinolyloxy)\
acetohydrazide--methanol--water (1/1/1)
;
loop_
    _publ_author_name
    _publ_author_footnote
    _publ_author_address
    'Zhan-Ling Ma' .
;
College of Chemistry and Chemical Engineering of Bohai University,
Jinzhou
Liaoning 121000
People's Republic of China
;
data_I
_chemical_name_systematic
;
(<i>E</i>)-<i>N</i>'-(3,4-Dimethoxybenzylidene)-2-(8-
quinolyloxy)acetohydrazide--methanol--water (1/1/1)
;
_chemical_name_common     ?
_chemical_formula_moiety     'C20 H19 N3 O4, C H4 O, H2 O'
_chemical_formula_sum     'C21 H25 N3 O6'
_chemical_formula_iupac     'C20 H19 N3 O4, C H4 O, H2 O'
_chemical_formula_weight     415.44
_chemical_melting_point     ?
_symmetry_cell_setting     Triclinic
_symmetry_space_group_name_H-M     'P -1'
_symmetry_space_group_name_Hall     '-P 1'
loop_
    _symmetry_equiv_pos_as_xyz
    'x, y, z'
    '-x, -y, -z'
_cell_length_a     8.807(2)
_cell_length_b     10.071(3)
_cell_length_c     13.121(3)
_cell_angle_alpha     68.702(4)
_cell_angle_beta     74.552(3)
_cell_angle_gamma     82.458(5)
_cell_volume     1044.4(4)
_cell_formula_units_Z     2
_cell_measurement_reflns_used     583
_cell_measurement_theta_min     2.60
_cell_measurement_theta_max     22.54
_cell_measurement_temperature     295
_exptl_crystal_description     block
_exptl_crystal_colour     colourless
_exptl_crystal_size_max     0.21
_exptl_crystal_size_mid     0.18
_exptl_crystal_size_min     0.16
_exptl_crystal_density_diffrn     1.321
_exptl_crystal_density_meas     ?
_exptl_crystal_density_method     'not measured'
_exptl_crystal_F_000     440
_exptl_absorpt_coefficient_mu     0.098
_exptl_absorpt_correction_type     multi-scan
_exptl_absorpt_process_details     '(SADABS; Sheldrick, 1996)'
_exptl_absorpt_correction_T_min     0.980
_exptl_absorpt_correction_T_max     0.985
_exptl_special_details
;
;
_diffrn_ambient_temperature     295
_diffrn_radiation_type     MoK\a
_diffrn_radiation_wavelength     0.71073
_diffrn_radiation_source     'fine-focus sealed tube'
_diffrn_radiation_monochromator     graphite
_diffrn_measurement_device_type     'Siemens SMART CCD'
_diffrn_measurement_method     '\f and \w scans'
_diffrn_detector_area_resol_mean     ?
_diffrn_reflns_number     5612
_diffrn_reflns_av_R_equivalents     0.0353
_diffrn_reflns_av_sigmaI/netI     0.0814
_diffrn_reflns_theta_min     1.71
_diffrn_reflns_theta_max     25.05
_diffrn_reflns_theta_full     25.05
_diffrn_measured_fraction_theta_max     0.994
_diffrn_measured_fraction_theta_full     0.994
_diffrn_reflns_limit_h_min     -10
_diffrn_reflns_limit_h_max     10
_diffrn_reflns_limit_k_min     -10
_diffrn_reflns_limit_k_max     11
_diffrn_reflns_limit_l_min     -15
_diffrn_reflns_limit_l_max     15
_diffrn_standards_number     0
_diffrn_standards_interval_count     .
_diffrn_standards_interval_time     .
_diffrn_standards_decay_%     0
_refine_special_details
;
Refinement of <i>F</i>^2^ against ALL reflections. The weighted <i>R</i>-factor
<i>wR</i> and goodness of fit <i>S</i> are based on <i>F</i>^2^, conventional
<i>R</i>-factors <i>R</i> are based on <i>F</i>, with <i>F</i> set to zero for
negative <i>F</i>^2^. The threshold expression of <i>F</i>^2^ >
\s(<i>F</i>^2^) is used only for calculating <i>R</i>-factors(gt) <i>etc</i>.
and is not relevant to the choice of reflections for refinement.
<i>R</i>-factors based on <i>F</i>^2^ are statistically about twice as large
as those based on <i>F</i>, and <i>R</i>- factors based on ALL data will be
even larger.
;
_reflns_number_total     3676
_reflns_number_gt     1571
_reflns_threshold_expression     I>2\s(I)
_refine_ls_structure_factor_coef     Fsqd
_refine_ls_matrix_type     full
_refine_ls_R_factor_all     0.1437
_refine_ls_R_factor_gt     0.0523
_refine_ls_wR_factor_gt     0.0940
_refine_ls_wR_factor_ref     0.1261
_refine_ls_goodness_of_fit_ref     1.005
_refine_ls_restrained_S_all     1.005
_refine_ls_number_reflns     3676
_refine_ls_number_parameters     273
_refine_ls_number_restraints     0
_refine_ls_hydrogen_treatment     constr
_refine_ls_weighting_scheme     calc
_refine_ls_weighting_details
         'calc w=1/[\s^2^(Fo^2^)+(0.0363P)^2^+0.0145P] where P=(Fo^2^+2Fc^2^)/3'
_atom_sites_solution_hydrogens     geom
_atom_sites_solution_primary     direct
_atom_sites_solution_secondary     difmap
_refine_ls_shift/su_max     0.000
_refine_ls_shift/su_mean     0.000
_refine_diff_density_max     0.192
_refine_diff_density_min     -0.165
_refine_ls_extinction_method     'SHELXL97 (Sheldrick, 2008)'
_refine_ls_extinction_coef     0.0063(11)
_refine_ls_extinction_expression
                                  'Fc^*^=kFc[1+0.001xFc^2^\l^3^/sin(2\q)]^-1/4^'
loop_
    _atom_type_symbol
    _atom_type_description
    _atom_type_scat_dispersion_real
    _atom_type_scat_dispersion_imag
    _atom_type_scat_source
    'C' 'C' 0.0033 0.0016
                         'International Tables Vol C Tables 4.2.6.8 and 6.1.1.4'
    'H' 'H' 0.0000 0.0000
                         'International Tables Vol C Tables 4.2.6.8 and 6.1.1.4'
    'N' 'N' 0.0061 0.0033
                         'International Tables Vol C Tables 4.2.6.8 and 6.1.1.4'
    'O' 'O' 0.0106 0.0060
                         'International Tables Vol C Tables 4.2.6.8 and 6.1.1.4'
_computing_data_collection     'SMART (Siemens, 1996)'
_computing_cell_refinement     'SAINT (Siemens, 1996)'
_computing_data_reduction     'SAINT (Siemens, 1996)'
_computing_structure_solution     'SHELXS97 (Sheldrick, 2008)'
_computing_structure_refinement     'SHELXL97 (Sheldrick, 2008)'
_computing_molecular_graphics     'SHELXTL (Sheldrick, 2008)'
_computing_publication_material     'SHELXTL (Sheldrick, 2008)'
loop_
    _atom_site_type_symbol
    _atom_site_label
    _atom_site_fract_x
    _atom_site_fract_y
    _atom_site_fract_z
    _atom_site_U_iso_or_equiv
    _atom_site_adp_type
    _atom_site_calc_flag
    _atom_site_refinement_flags
    _atom_site_occupancy
    _atom_site_disorder_assembly
    _atom_site_disorder_group
    O O1 0.9264(2) 0.2984(2) 1.08007(16) 0.0553(6) Uani d . 1 . .
    O O2 0.7983(3) 0.3641(2) 0.83136(18) 0.0739(7) Uani d . 1 . .
    O O3 0.3497(2) 0.9140(2) 0.60039(16) 0.0594(6) Uani d . 1 . .
    O O4 0.2433(3) 1.1261(2) 0.66550(17) 0.0672(7) Uani d . 1 . .
    O O5 0.7438(3) 0.5521(2) 0.15037(15) 0.0700(7) Uani d . 1 . .
    H H21 0.7970 0.4803 0.1834 0.105 Uiso d R 1 . .
    H H22 0.6479 0.5351 0.1841 0.105 Uiso d R 1 . .
    O O6 0.5689(3) 0.4737(3) 0.7121(2) 0.0931(9) Uani d . 1 . .
    H H6 0.6306 0.4628 0.7519 0.140 Uiso calc R 1 . .
    N N1 0.9468(3) 0.3418(3) 1.2638(2) 0.0573(8) Uani d . 1 . .
    N N2 0.7469(3) 0.4881(3) 0.95154(19) 0.0507(7) Uani d . 1 . .
    H H8 0.7600 0.4950 1.0121 0.061 Uiso calc R 1 . .
    N N3 0.6533(3) 0.5866(3) 0.88784(19) 0.0517(7) Uani d . 1 . .
    C C1 0.9595(4) 0.3630(4) 1.3543(3) 0.0787(12) Uani d . 1 . .
    H H1 0.9108 0.4449 1.3675 0.094 Uiso calc R 1 . .
    C C2 1.0419(5) 0.2701(4) 1.4323(3) 0.0831(12) Uani d . 1 . .
    H H2 1.0470 0.2908 1.4948 0.100 Uiso calc R 1 . .
    C C3 1.1133(4) 0.1508(4) 1.4153(3) 0.0739(11) Uani d . 1 . .
    H H3 1.1686 0.0883 1.4660 0.089 Uiso calc R 1 . .
    C C4 1.1039(4) 0.1214(4) 1.3206(3) 0.0542(9) Uani d . 1 . .
    C C5 1.1758(4) -0.0007(4) 1.2967(3) 0.0676(10) Uani d . 1 . .
    H H5 1.2304 -0.0675 1.3459 0.081 Uiso calc R 1 . .
    C C6 1.1660(4) -0.0212(4) 1.2027(3) 0.0737(11) Uani d . 1 . .
    H H6A 1.2138 -0.1023 1.1878 0.088 Uiso calc R 1 . .
    C C7 1.0845(4) 0.0785(4) 1.1268(3) 0.0627(10) Uani d . 1 . .
    H H7 1.0804 0.0636 1.0617 0.075 Uiso calc R 1 . .
    C C8 1.0114(4) 0.1970(3) 1.1484(3) 0.0506(8) Uani d . 1 . .
    C C9 1.0192(3) 0.2217(3) 1.2462(2) 0.0487(8) Uani d . 1 . .
    C C10 0.9210(4) 0.2751(3) 0.9812(2) 0.0556(9) Uani d . 1 . .
    H H10A 0.8837 0.1802 1.0017 0.067 Uiso calc R 1 . .
    H H10B 1.0269 0.2788 0.9338 0.067 Uiso calc R 1 . .
    C C11 0.8163(4) 0.3817(4) 0.9153(3) 0.0541(9) Uani d . 1 . .
    C C12 0.5916(4) 0.6888(3) 0.9221(2) 0.0531(9) Uani d . 1 . .
    H H12 0.6081 0.6919 0.9883 0.064 Uiso calc R 1 . .
    C C13 0.4960(4) 0.8004(3) 0.8595(2) 0.0481(8) Uani d . 1 . .
    C C14 0.4684(3) 0.7989(3) 0.7596(2) 0.0469(8) Uani d . 1 . .
    H H14 0.5083 0.7229 0.7348 0.056 Uiso calc R 1 . .
    C C15 0.3838(4) 0.9073(3) 0.6981(2) 0.0486(8) Uani d . 1 . .
    C C16 0.3235(4) 1.0225(3) 0.7344(3) 0.0520(9) Uani d . 1 . .
    C C17 0.3500(4) 1.0262(3) 0.8314(3) 0.0613(10) Uani d . 1 . .
    H H17 0.3111 1.1031 0.8553 0.074 Uiso calc R 1 . .
    C C18 0.4354(4) 0.9145(4) 0.8945(3) 0.0590(9) Uani d . 1 . .
    H H18 0.4517 0.9170 0.9610 0.071 Uiso calc R 1 . .
    C C19 0.4215(4) 0.8044(3) 0.5551(2) 0.0688(11) Uani d . 1 . .
    H H19A 0.5339 0.8039 0.5433 0.103 Uiso calc R 1 . .
    H H19B 0.3950 0.8226 0.4847 0.103 Uiso calc R 1 . .
    H H19C 0.3836 0.7134 0.6071 0.103 Uiso calc R 1 . .
    C C20 0.1775(5) 1.2441(4) 0.6990(3) 0.0983(14) Uani d . 1 . .
    H H20A 0.0973 1.2123 0.7675 0.147 Uiso calc R 1 . .
    H H20B 0.1319 1.3124 0.6411 0.147 Uiso calc R 1 . .
    H H20C 0.2586 1.2877 0.7111 0.147 Uiso calc R 1 . .
    C C21 0.6316(5) 0.4092(5) 0.6337(3) 0.1262(19) Uani d . 1 . .
    H H21A 0.7383 0.4372 0.5979 0.189 Uiso calc R 1 . .
    H H21B 0.5703 0.4378 0.5781 0.189 Uiso calc R 1 . .
    H H21C 0.6301 0.3076 0.6700 0.189 Uiso calc R 1 . .
loop_
    _atom_site_aniso_label
    _atom_site_aniso_U_11
    _atom_site_aniso_U_22
    _atom_site_aniso_U_33
    _atom_site_aniso_U_12
    _atom_site_aniso_U_13
    _atom_site_aniso_U_23
    O1 0.0614(15) 0.0611(15) 0.0474(12) 0.0089(12) -0.0221(12) -0.0206(11)
    O2 0.092(2) 0.0846(18) 0.0659(15) 0.0131(14) -0.0410(14) -0.0398(14)
    O3 0.0733(17) 0.0556(14) 0.0531(14) 0.0098(12) -0.0224(12) -0.0219(11)
    O4 0.0853(18) 0.0579(15) 0.0612(14) 0.0245(13) -0.0244(13) -0.0280(12)
    O5 0.0792(17) 0.0696(16) 0.0639(14) 0.0069(13) -0.0289(13) -0.0207(12)
    O6 0.089(2) 0.124(2) 0.095(2) 0.0277(17) -0.0455(16) -0.0652(18)
    N1 0.065(2) 0.0573(19) 0.0494(17) 0.0004(15) -0.0156(15) -0.0175(14)
    N2 0.0532(18) 0.0560(18) 0.0441(15) 0.0010(15) -0.0155(14) -0.0167(14)
    N3 0.0538(18) 0.0518(17) 0.0472(16) -0.0010(15) -0.0170(14) -0.0110(14)
    C1 0.100(3) 0.078(3) 0.067(2) 0.013(2) -0.032(2) -0.032(2)
    C2 0.109(3) 0.093(3) 0.056(2) 0.006(3) -0.041(2) -0.024(2)
    C3 0.072(3) 0.075(3) 0.069(3) -0.006(2) -0.032(2) -0.008(2)
    C4 0.048(2) 0.061(2) 0.048(2) -0.0069(19) -0.0186(18) -0.0063(18)
    C5 0.057(2) 0.062(3) 0.078(3) 0.007(2) -0.028(2) -0.011(2)
    C6 0.076(3) 0.064(3) 0.087(3) 0.018(2) -0.032(2) -0.032(2)
    C7 0.062(2) 0.062(2) 0.066(2) 0.007(2) -0.022(2) -0.023(2)
    C8 0.043(2) 0.058(2) 0.049(2) -0.0002(18) -0.0127(17) -0.0151(18)
    C9 0.039(2) 0.052(2) 0.049(2) -0.0065(17) -0.0088(17) -0.0100(17)
    C10 0.057(2) 0.059(2) 0.057(2) 0.0000(18) -0.0172(18) -0.0246(17)
    C11 0.055(2) 0.058(2) 0.050(2) -0.0028(19) -0.0158(18) -0.0168(18)
    C12 0.056(2) 0.056(2) 0.047(2) -0.0072(19) -0.0125(18) -0.0154(18)
    C13 0.050(2) 0.048(2) 0.0437(19) -0.0044(17) -0.0084(17) -0.0136(16)
    C14 0.051(2) 0.045(2) 0.0432(19) -0.0037(17) -0.0080(17) -0.0161(16)
    C15 0.050(2) 0.053(2) 0.0426(19) -0.0046(17) -0.0089(17) -0.0161(17)
    C16 0.053(2) 0.052(2) 0.046(2) 0.0033(18) -0.0085(17) -0.0154(17)
    C17 0.068(3) 0.058(2) 0.059(2) 0.006(2) -0.013(2) -0.0263(19)
    C18 0.069(3) 0.065(2) 0.049(2) -0.002(2) -0.0169(19) -0.0246(19)
    C19 0.091(3) 0.067(2) 0.061(2) 0.014(2) -0.028(2) -0.036(2)
    C20 0.145(4) 0.072(3) 0.105(3) 0.045(3) -0.066(3) -0.053(2)
    C21 0.136(4) 0.169(5) 0.117(4) 0.050(4) -0.056(3) -0.100(4)
_geom_special_details
;
All e.s.d.'s (except the e.s.d. in the dihedral angle between two l.s. planes)
are estimated using the full covariance matrix. The cell e.s.d.'s are taken
into account individually in the estimation of e.s.d.'s in distances, angles
and torsion angles; correlations between e.s.d.'s in cell parameters are only
used when they are defined by crystal symmetry. An approximate (isotropic)
treatment of cell e.s.d.'s is used for estimating e.s.d.'s involving l.s.
planes.
;
loop_
    _geom_bond_atom_site_label_1
    _geom_bond_atom_site_label_2
    _geom_bond_site_symmetry_2
    _geom_bond_distance
    _geom_bond_publ_flag
    O1 C8 . 1.378(3) ?
    O1 C10 . 1.413(3) ?
    O2 C11 . 1.230(3) ?
    O3 C15 . 1.369(3) ?
    O3 C19 . 1.437(3) ?
    O4 C16 . 1.366(3) ?
    O4 C20 . 1.416(3) ?
    O5 H21 . 0.8500 ?
    O5 H22 . 0.8499 ?
    O6 C21 . 1.369(4) ?
    O6 H6 . 0.8200 ?
    N1 C1 . 1.315(4) ?
    N1 C9 . 1.359(3) ?
    N2 C11 . 1.339(3) ?
    N2 N3 . 1.383(3) ?
    N2 H8 . 0.8600 ?
    N3 C12 . 1.271(3) ?
    C1 C2 . 1.403(5) ?
    C1 H1 . 0.9300 ?
    C2 C3 . 1.346(4) ?
    C2 H2 . 0.9300 ?
    C3 C4 . 1.403(4) ?
    C3 H3 . 0.9300 ?
    C4 C5 . 1.408(4) ?
    C4 C9 . 1.415(4) ?
    C5 C6 . 1.347(4) ?
    C5 H5 . 0.9300 ?
    C6 C7 . 1.407(4) ?
    C6 H6A . 0.9300 ?
    C7 C8 . 1.366(4) ?
    C7 H7 . 0.9300 ?
    C8 C9 . 1.413(4) ?
    C10 C11 . 1.497(4) ?
    C10 H10A . 0.9700 ?
    C10 H10B . 0.9700 ?
    C12 C13 . 1.448(4) ?
    C12 H12 . 0.9300 ?
    C13 C18 . 1.382(4) ?
    C13 C14 . 1.401(4) ?
    C14 C15 . 1.366(4) ?
    C14 H14 . 0.9300 ?
    C15 C16 . 1.400(4) ?
    C16 C17 . 1.368(4) ?
    C17 C18 . 1.397(4) ?
    C17 H17 . 0.9300 ?
    C18 H18 . 0.9300 ?
    C19 H19A . 0.9600 ?
    C19 H19B . 0.9600 ?
    C19 H19C . 0.9600 ?
    C20 H20A . 0.9600 ?
    C20 H20B . 0.9600 ?
    C20 H20C . 0.9600 ?
    C21 H21A . 0.9600 ?
    C21 H21B . 0.9600 ?
    C21 H21C . 0.9600 ?
loop_
    _geom_angle_atom_site_label_1
    _geom_angle_atom_site_label_2
    _geom_angle_atom_site_label_3
    _geom_angle_site_symmetry_1
    _geom_angle_site_symmetry_3
    _geom_angle
    _geom_angle_publ_flag
    C8 O1 C10 . . 115.6(2) ?
    C15 O3 C19 . . 116.5(2) ?
    C16 O4 C20 . . 117.6(2) ?
    H21 O5 H22 . . 105.8 ?
    C21 O6 H6 . . 109.5 ?
    C1 N1 C9 . . 116.9(3) ?
    C11 N2 N3 . . 117.4(3) ?
    C11 N2 H8 . . 121.3 ?
    N3 N2 H8 . . 121.3 ?
    C12 N3 N2 . . 116.4(3) ?
    N1 C1 C2 . . 124.2(3) ?
    N1 C1 H1 . . 117.9 ?
    C2 C1 H1 . . 117.9 ?
    C3 C2 C1 . . 119.1(3) ?
    C3 C2 H2 . . 120.4 ?
    C1 C2 H2 . . 120.4 ?
    C2 C3 C4 . . 119.6(3) ?
    C2 C3 H3 . . 120.2 ?
    C4 C3 H3 . . 120.2 ?
    C3 C4 C5 . . 123.1(3) ?
    C3 C4 C9 . . 117.3(3) ?
    C5 C4 C9 . . 119.6(3) ?
    C6 C5 C4 . . 120.3(3) ?
    C6 C5 H5 . . 119.9 ?
    C4 C5 H5 . . 119.9 ?
    C5 C6 C7 . . 120.9(3) ?
    C5 C6 H6A . . 119.5 ?
    C7 C6 H6A . . 119.5 ?
    C8 C7 C6 . . 120.3(3) ?
    C8 C7 H7 . . 119.9 ?
    C6 C7 H7 . . 119.9 ?
    C7 C8 O1 . . 124.2(3) ?
    C7 C8 C9 . . 120.2(3) ?
    O1 C8 C9 . . 115.6(3) ?
    N1 C9 C8 . . 118.5(3) ?
    N1 C9 C4 . . 122.9(3) ?
    C8 C9 C4 . . 118.6(3) ?
    O1 C10 C11 . . 113.2(3) ?
    O1 C10 H10A . . 108.9 ?
    C11 C10 H10A . . 108.9 ?
    O1 C10 H10B . . 108.9 ?
    C11 C10 H10B . . 108.9 ?
    H10A C10 H10B . . 107.8 ?
    O2 C11 N2 . . 124.2(3) ?
    O2 C11 C10 . . 117.2(3) ?
    N2 C11 C10 . . 118.7(3) ?
    N3 C12 C13 . . 120.9(3) ?
    N3 C12 H12 . . 119.5 ?
    C13 C12 H12 . . 119.5 ?
    C18 C13 C14 . . 118.3(3) ?
    C18 C13 C12 . . 120.5(3) ?
    C14 C13 C12 . . 121.1(3) ?
    C15 C14 C13 . . 121.0(3) ?
    C15 C14 H14 . . 119.5 ?
    C13 C14 H14 . . 119.5 ?
    C14 C15 O3 . . 125.0(3) ?
    C14 C15 C16 . . 120.1(3) ?
    O3 C15 C16 . . 114.9(3) ?
    O4 C16 C17 . . 125.0(3) ?
    O4 C16 C15 . . 115.2(3) ?
    C17 C16 C15 . . 119.8(3) ?
    C16 C17 C18 . . 120.0(3) ?
    C16 C17 H17 . . 120.0 ?
    C18 C17 H17 . . 120.0 ?
    C13 C18 C17 . . 120.8(3) ?
    C13 C18 H18 . . 119.6 ?
    C17 C18 H18 . . 119.6 ?
    O3 C19 H19A . . 109.5 ?
    O3 C19 H19B . . 109.5 ?
    H19A C19 H19B . . 109.5 ?
    O3 C19 H19C . . 109.5 ?
    H19A C19 H19C . . 109.5 ?
    H19B C19 H19C . . 109.5 ?
    O4 C20 H20A . . 109.5 ?
    O4 C20 H20B . . 109.5 ?
    H20A C20 H20B . . 109.5 ?
    O4 C20 H20C . . 109.5 ?
    H20A C20 H20C . . 109.5 ?
    H20B C20 H20C . . 109.5 ?
    O6 C21 H21A . . 109.5 ?
    O6 C21 H21B . . 109.5 ?
    H21A C21 H21B . . 109.5 ?
    O6 C21 H21C . . 109.5 ?
    H21A C21 H21C . . 109.5 ?
    H21B C21 H21C . . 109.5 ?
loop_
    _geom_hbond_atom_site_label_D
    _geom_hbond_atom_site_label_H
    _geom_hbond_atom_site_label_A
    _geom_hbond_site_symmetry_A
    _geom_hbond_distance_DH
    _geom_hbond_distance_HA
    _geom_hbond_distance_DA
    _geom_hbond_angle_DHA
    N2 H8 O1 . 0.86 2.35 2.698(3) 105
    N2 H8 O5 1_556 0.86 2.06 2.899(3) 165
    O6 H6 O2 . 0.82 1.98 2.756(4) 156
    O6 H6 N3 . 0.82 2.58 3.194(4) 133
    O5 H21 N1 1_554 0.85 2.00 2.834(4) 168
    O5 H22 O6 2_666 0.85 2.02 2.847(4) 164
