# Supplementary material for: (E)-N′-(3,4-Dimethoxy­benzyl­idene)-2-(8-quinol­yloxy)acetohydrazide–methanol–water (1/1/1)
Source: Acta Crystallogr Sect E Struct Rep Online. 2009 Nov 28;65(Pt 12):o3230. doi: 10.1107/S1600536809051034 (PMC2972133; doi:10.1107/S1600536809051034)
Supplement: Supplementary file 2 [file e-65-o3230-Isup2.hkl]

# 
# h,k,l, Fc-squared, Fo-squared, sigma(Fo-squared) and status flag 
# 
data_I
_shelx_title ' 1 in P-1' 
_shelx_refln_list_code          4 
_shelx_F_calc_maximum      243.27 
_exptl_crystal_F_000       440.00 
_reflns_d_resolution_high  0.8393 
 
loop_ 
 _symmetry_equiv_pos_as_xyz 
 'x, y, z' 
 '-x, -y, -z' 
 
_cell_length_a     8.8072 
_cell_length_b    10.0715 
_cell_length_c    13.1207 
_cell_angle_alpha  68.702 
_cell_angle_beta   74.552 
_cell_angle_gamma  82.458 
 
_shelx_F_squared_multiplier     1.000 
 
loop_ 
 _refln_index_h 
 _refln_index_k 
 _refln_index_l 
 _refln_F_squared_calc 
 _refln_F_squared_meas 
 _refln_F_squared_sigma 
 _refln_observed_status 
   1   0   0      360.63      340.65      7.42 o 
   2   0   0      361.68      349.37     10.47 o 
   3   0   0      152.31      162.44      7.19 o 
   4   0   0       27.45       29.13      4.07 o 
   5   0   0       94.89      102.69      7.14 o 
   6   0   0       23.27       31.62      6.44 o 
   7   0   0       79.38       80.06      6.83 o 
   8   0   0        0.04       -2.44      3.85 o 
   9   0   0        0.41      -12.09      8.11 o 
  10   0   0        0.01        1.31     11.03 o 
 -10   1   0       44.06       51.69     17.78 o 
  -9   1   0       25.85       13.70     12.19 o 
  -8   1   0       19.66       10.83      9.33 o 
  -7   1   0       27.02       25.12      6.42 o 
  -6   1   0       65.56       63.09      5.55 o 
  -5   1   0      170.27      174.15      7.23 o 
  -4   1   0      189.48      198.63     11.51 o 
  -3   1   0      827.32      825.00     12.07 o 
  -2   1   0      511.48      483.71      9.69 o 
  -1   1   0       43.31       43.10      3.45 o 
   0   1   0      281.91      262.82      6.05 o 
   1   1   0        3.89       -2.91      1.94 o 
   2   1   0        8.44        6.82      1.59 o 
   3   1   0      243.77      239.98      6.99 o 
   4   1   0      931.44      983.86     26.02 o 
   5   1   0        2.92        0.64      2.64 o 
   6   1   0      197.59      205.43     12.42 o 
   7   1   0       22.24       27.54      7.92 o 
   8   1   0        7.49        3.98      5.10 o 
   9   1   0        0.31       -0.74      5.26 o 
  10   1   0        7.58        1.36     11.80 o 
  -9   2   0        2.18       -3.89     10.30 o 
  -8   2   0        4.02       -1.46      7.58 o 
  -7   2   0        1.77       -1.24      3.93 o 
  -6   2   0       41.35       50.48      7.26 o 
  -5   2   0      193.36      195.68      7.27 o 
  -4   2   0        0.54       -0.18      1.53 o 
  -3   2   0       54.21       66.63      5.51 o 
  -2   2   0        3.09        0.85      1.39 o 
  -1   2   0      360.74      371.66      7.93 o 
   0   2   0       17.31       19.04      2.72 o 
   1   2   0     5732.46     5528.93     39.72 o 
   2   2   0    22852.78    23300.21    202.76 o 
   3   2   0        1.19       -0.87      1.43 o 
   4   2   0      853.57      915.49     18.55 o 
   5   2   0       84.13       88.34     13.82 o 
   6   2   0        6.83        4.50      3.16 o 
   7   2   0        0.20        0.68      5.10 o 
   8   2   0        0.28        5.83      7.63 o 
   9   2   0       13.32       -0.15      6.70 o 
  10   2   0       16.40       -7.19      7.48 o 
  -9   3   0       29.06       41.82     15.25 o 
  -8   3   0      359.94      431.80     29.65 o 
  -7   3   0      217.27      209.01     14.04 o 
  -6   3   0        4.31        3.34      3.86 o 
  -5   3   0      109.47      129.43      9.43 o 
  -4   3   0        0.33        0.58      2.37 o 
  -3   3   0        2.19       -0.72      1.87 o 
  -2   3   0       69.69       69.58      5.10 o 
  -1   3   0      722.41      711.60     12.85 o 
   0   3   0        2.67        6.28      1.63 o 
   1   3   0     1411.39     1337.40     17.76 o 
   2   3   0      325.07      331.70      9.37 o 
   3   3   0      179.23      187.10      7.85 o 
   4   3   0     1618.05     1665.92     26.51 o 
   5   3   0       11.90        5.93      3.00 o 
   6   3   0      258.69      239.48     11.99 o 
   7   3   0        0.48        3.06      6.51 o 
   8   3   0        6.87        7.87      8.94 o 
   9   3   0        5.37      -10.93      7.29 o 
  -9   4   0       11.37        8.60     11.80 o 
  -8   4   0        6.17        1.41      9.13 o 
  -7   4   0       15.72       10.62      5.72 o 
  -6   4   0        6.76        7.83      4.74 o 
  -5   4   0        0.60        0.86      2.85 o 
  -4   4   0       43.85       54.46      6.46 o 
  -3   4   0        0.82        9.02      7.53 o 
  -2   4   0       39.74       36.16      4.55 o 
  -1   4   0      229.64      234.90      8.38 o 
   0   4   0        6.12        4.58      1.89 o 
   1   4   0      123.12      134.99     14.85 o 
   2   4   0      369.43      381.49     10.98 o 
   3   4   0        0.00        1.09      2.09 o 
   4   4   0      578.45      608.23     16.45 o 
   5   4   0        0.90        5.16      2.97 o 
   6   4   0      123.28      105.15     12.27 o 
   7   4   0       16.85       21.57     10.74 o 
   8   4   0        0.49       -0.63      8.94 o 
   9   4   0        1.28      -10.73      7.24 o 
  -8   5   0        0.31        0.98      6.16 o 
  -7   5   0       86.23       70.38      9.98 o 
  -6   5   0      805.82      791.94     23.29 o 
  -5   5   0       41.28       31.74      7.43 o 
  -4   5   0      156.94      150.59      9.85 o 
  -3   5   0      138.85      154.27     24.49 o 
  -2   5   0       54.12       64.18      6.41 o 
  -1   5   0        2.47        2.45      2.05 o 
   0   5   0       32.82       33.19      5.81 o 
   1   5   0      127.60      133.30      8.07 o 
   2   5   0       13.09        8.00      2.66 o 
   3   5   0        3.15        5.65      2.64 o 
   4   5   0        2.05        1.01      2.78 o 
   5   5   0        5.94        5.31      3.71 o 
   6   5   0      197.22      166.14     21.53 o 
   7   5   0       23.21       25.99     11.61 o 
   8   5   0        0.81       10.74     10.25 o 
   9   5   0        0.01       -1.55      9.96 o 
  -8   6   0        2.99        0.76      6.43 o 
  -7   6   0       22.38       19.10      6.69 o 
  -6   6   0        0.41       -1.22      4.37 o 
  -5   6   0       13.01        5.39      4.50 o 
  -4   6   0      342.56      349.10     32.06 o 
  -3   6   0        0.11        0.19      2.85 o 
  -2   6   0       40.90       39.87      7.70 o 
  -1   6   0       42.71       46.65      4.72 o 
   0   6   0        0.12        2.85      2.27 o 
   1   6   0      234.11      222.61     14.07 o 
   2   6   0       33.72       37.05      5.10 o 
   3   6   0      163.64      174.44      9.71 o 
   4   6   0       32.35       25.94      5.10 o 
   5   6   0        5.99        4.17      3.81 o 
   6   6   0        9.71       -4.81      8.36 o 
   7   6   0        1.27        5.63      9.72 o 
   8   6   0        0.93        6.70     11.56 o 
  -7   7   0        1.86        3.79      6.23 o 
  -6   7   0        0.03        2.24      5.08 o 
  -5   7   0      105.35      108.61     11.11 o 
  -4   7   0       22.48       27.85      6.38 o 
  -3   7   0        1.54       -0.01      3.45 o 
  -2   7   0      404.73      419.60     22.56 o 
  -1   7   0       27.86       39.79      8.26 o 
   0   7   0       29.26       40.36      8.77 o 
   1   7   0       13.55        9.80      3.88 o 
   2   7   0        0.08        1.02      3.07 o 
   3   7   0        1.92       -0.63      3.06 o 
   4   7   0       53.68       64.86      8.33 o 
   5   7   0        0.15       -1.47      4.25 o 
   6   7   0       20.74       -5.00      9.96 o 
   7   7   0        0.49        6.95     11.22 o 
   8   7   0        8.71       -2.23     12.78 o 
  -6   8   0        4.62       -0.42      5.71 o 
  -5   8   0        2.17       -0.87      4.63 o 
  -4   8   0        1.22        0.40      4.84 o 
  -3   8   0        3.72       11.51      7.72 o 
  -2   8   0      594.41      604.39     28.98 o 
  -1   8   0      237.18      197.59     18.03 o 
   0   8   0        0.55        3.01      4.81 o 
   1   8   0        1.84       -1.62      3.06 o 
   2   8   0        1.22        4.39      3.54 o 
   3   8   0       44.26       62.54      8.67 o 
   4   8   0        0.39       -2.27      5.56 o 
   5   8   0        9.36       -5.05     12.31 o 
   6   8   0        0.13       15.11     11.12 o 
   7   8   0        0.25      -16.03     10.69 o 
  -5   9   0        0.85        4.09      6.20 o 
  -4   9   0        4.67       11.61      8.94 o 
  -3   9   0        4.31        3.59      7.24 o 
  -2   9   0       25.17       33.66     10.06 o 
  -1   9   0        3.69        6.22      6.22 o 
   0   9   0       21.47       18.60      7.68 o 
   1   9   0       14.83       -0.19      5.49 o 
   2   9   0       28.03       31.24      6.57 o 
   3   9   0        1.95        7.29      5.01 o 
   4   9   0        1.01       -3.96      3.86 o 
   5   9   0        3.21       -4.76     10.78 o 
   6   9   0       12.85        6.41     12.48 o 
  -4  10   0        0.10        2.87      9.81 o 
  -3  10   0        0.42        0.19      8.55 o 
  -2  10   0        0.25        2.04      6.99 o 
  -1  10   0        7.87       16.22      8.79 o 
   0  10   0       57.98       65.43     13.26 o 
   1  10   0      138.64      164.27     18.80 o 
   2  10   0       41.30       28.37      9.76 o 
   3  10   0        1.79        0.56      4.70 o 
   4  10   0        0.56        5.46      5.50 o 
  -1  11   0        1.46       -2.43      5.97 o 
   0  11   0        6.15       -2.77      7.92 o 
   1  11   0        0.33       10.30      7.97 o 
   2  11   0        8.32       12.00      8.02 o 
  -4 -10   1       10.63       10.74     11.85 o 
  -3 -10   1        6.84        4.52      7.70 o 
  -2 -10   1       37.30       37.70     10.59 o 
  -1 -10   1        8.49       -5.73      5.49 o 
   0 -10   1        2.66       -4.23      6.12 o 
   1 -10   1        7.93       -5.44      6.31 o 
   2 -10   1        1.12       16.47      8.74 o 
   3 -10   1        0.81        1.26      7.87 o 
  -5  -9   1        6.80        9.52     10.88 o 
  -4  -9   1        0.05        0.58      5.16 o 
  -3  -9   1        1.38        3.80      4.59 o 
  -2  -9   1        3.20        0.10      4.29 o 
  -1  -9   1       33.86       35.41      9.28 o 
   0  -9   1      263.61      317.77     22.69 o 
   1  -9   1        1.01        1.36      6.61 o 
   2  -9   1        7.29        3.35      6.95 o 
   3  -9   1        0.16       -5.34      6.22 o 
   4  -9   1        5.50        3.35      8.99 o 
   5  -9   1        4.64       11.12     10.06 o 
  -6  -8   1        5.34        5.78     11.66 o 
  -5  -8   1        1.98        6.90     10.20 o 
  -4  -8   1        0.02        1.15      3.88 o 
  -3  -8   1        0.28        4.66      4.12 o 
  -2  -8   1        4.76        0.41      3.25 o 
  -1  -8   1        8.97        6.45      4.78 o 
   0  -8   1      215.27      221.35     18.56 o 
   1  -8   1       44.30       56.20     11.51 o 
   2  -8   1      257.22      277.20     20.56 o 
   3  -8   1      119.04      116.36     17.15 o 
   4  -8   1        0.33       -6.17      5.83 o 
   5  -8   1        0.13        1.37      5.42 o 
   6  -8   1        2.42        2.27      6.08 o 
  -7  -7   1        1.15       13.12     12.63 o 
  -6  -7   1        4.46       -8.06      9.91 o 
  -5  -7   1        9.47       13.21     10.06 o 
  -4  -7   1        3.71        1.50      3.67 o 
  -3  -7   1       41.04       30.58      5.73 o 
  -2  -7   1        8.66       15.63      5.71 o 
  -1  -7   1        0.82        3.64      3.23 o 
   0  -7   1       16.71       15.52      4.32 o 
   1  -7   1       18.50       26.72      7.58 o 
   2  -7   1       50.79       40.08      9.42 o 
   3  -7   1       64.20       49.55     11.42 o 
   4  -7   1        4.98        6.25      4.61 o 
   5  -7   1       70.17       87.00     35.22 o 
   6  -7   1        0.01       -2.83      4.51 o 
   7  -7   1       18.02       15.04      8.43 o 
  -8  -6   1       57.50       46.98     16.61 o 
  -7  -6   1        0.06       13.89     11.90 o 
  -6  -6   1        1.30       -1.51      8.60 o 
  -5  -6   1        5.88       21.32     10.15 o 
  -4  -6   1        2.25        2.54      2.94 o 
  -3  -6   1       25.01       23.69      4.58 o 
  -2  -6   1        7.07       10.27      3.19 o 
  -1  -6   1        7.34        4.61      2.64 o 
   0  -6   1       39.81       28.84      4.55 o 
   1  -6   1       77.56       78.18      6.21 o 
   2  -6   1       90.40       74.72     11.17 o 
   3  -6   1      295.74      296.19     12.93 o 
   4  -6   1     1547.61     1628.53     31.64 o 
   5  -6   1      148.48      144.28     11.48 o 
   6  -6   1        0.35        2.57      4.71 o 
   7  -6   1        1.25        3.67      5.39 o 
   8  -6   1        2.97        4.11      5.87 o 
  -8  -5   1       64.64       69.42     16.37 o 
  -7  -5   1        0.23        5.49      9.62 o 
  -6  -5   1      432.41      548.10     33.54 o 
  -5  -5   1       33.79       29.05      5.34 o 
  -4  -5   1        2.15        3.53      2.85 o 
  -3  -5   1        2.40        3.24      2.61 o 
  -2  -5   1       11.27       10.43      3.98 o 
  -1  -5   1       26.79       28.24      4.18 o 
   0  -5   1      178.68      155.84      8.36 o 
   1  -5   1       29.12       31.15      8.11 o 
   2  -5   1      163.57      173.05     12.93 o 
   3  -5   1        0.86       -1.99      2.28 o 
   4  -5   1       34.98       31.88      5.39 o 
   5  -5   1       37.18       27.85      5.74 o 
   6  -5   1       11.26       13.49      6.19 o 
   7  -5   1       52.24       41.63      7.87 o 
   8  -5   1        0.88        1.26      5.39 o 
  -9  -4   1        0.28      -11.07      7.38 o 
  -8  -4   1       45.46       55.72     15.20 o 
  -7  -4   1        0.60       -8.74      7.33 o 
  -6  -4   1      158.09      182.89     21.14 o 
  -5  -4   1       65.47       62.34      6.71 o 
  -4  -4   1       40.75       47.29      9.88 o 
  -3  -4   1      231.38      242.42      9.31 o 
  -2  -4   1       14.10       14.05      2.80 o 
  -1  -4   1       69.02       71.81      5.61 o 
   0  -4   1      455.69      455.44     11.01 o 
   1  -4   1       45.78       49.93      4.04 o 
   2  -4   1       28.70       27.81      4.07 o 
   3  -4   1       36.60       28.67      5.95 o 
   4  -4   1       17.35       18.35      5.34 o 
   5  -4   1      563.72      508.95     16.35 o 
   6  -4   1      552.29      536.20     18.50 o 
   7  -4   1       33.68       29.90      7.14 o 
   8  -4   1       15.86       17.46      7.06 o 
   9  -4   1       14.48       18.12     12.10 o 
  -9  -3   1        0.88      -10.78      7.19 o 
  -8  -3   1        0.03        5.20      8.36 o 
  -7  -3   1       17.90       29.44     10.83 o 
  -6  -3   1      183.14      161.67     18.08 o 
  -5  -3   1       11.40        8.83      3.28 o 
  -4  -3   1     7255.04     7595.13     64.15 o 
  -3  -3   1      996.62     1048.33     26.24 o 
  -2  -3   1      204.59      190.83      8.14 o 
  -1  -3   1        0.96        0.88      1.82 o 
   0  -3   1        0.44        1.62      1.26 o 
   1  -3   1       34.08       37.02      5.49 o 
   2  -3   1        0.01       -0.73      1.54 o 
   3  -3   1     1228.74     1260.12     21.12 o 
   4  -3   1       73.15       64.49      6.41 o 
   5  -3   1        5.57        6.97      4.01 o 
   6  -3   1        2.60        1.37      3.41 o 
   7  -3   1       16.77       13.70      5.47 o 
   8  -3   1       88.34      107.87     11.85 o 
   9  -3   1        4.19       -0.83      9.96 o 
  -9  -2   1        5.23        1.60      7.68 o 
  -8  -2   1       11.35        7.19      7.82 o 
  -7  -2   1        4.93        4.32      5.49 o 
  -6  -2   1      118.92      141.00     15.94 o 
  -5  -2   1       79.57       90.14      7.08 o 
  -4  -2   1      283.34      259.59      9.41 o 
  -3  -2   1       11.49       10.32      2.44 o 
  -2  -2   1        0.46        1.74      1.27 o 
  -1  -2   1      102.13      107.21      6.46 o 
   0  -2   1     2096.51     2037.69     19.63 o 
   1  -2   1     1338.77     1269.42     15.29 o 
   2  -2   1      852.11      792.16     13.50 o 
   3  -2   1      808.76      817.18     18.10 o 
   4  -2   1      593.90      618.81     15.57 o 
   5  -2   1        0.09       -0.23      1.69 o 
   6  -2   1       70.27       71.59     10.16 o 
   7  -2   1       33.65       30.66      6.66 o 
   8  -2   1       21.26       16.27      6.62 o 
   9  -2   1        7.96       15.98     10.69 o 
  -9  -1   1        4.51       -3.98      6.27 o 
  -8  -1   1        0.18       -1.51      6.36 o 
  -7  -1   1        1.42        2.87      5.44 o 
  -6  -1   1        0.15       -1.27      2.25 o 
  -5  -1   1       37.59       40.34      4.35 o 
  -4  -1   1      123.14      115.85      4.53 o 
  -3  -1   1      243.94      267.85      7.84 o 
  -2  -1   1    59180.84    61126.18   1129.96 o 
  -1  -1   1       15.28       12.46      2.23 o 
   0  -1   1      127.62      109.53      4.52 o 
   1  -1   1      692.97      642.99     14.02 o 
   2  -1   1      281.99      246.26      6.86 o 
   3  -1   1      797.35      792.18     14.91 o 
   4  -1   1      235.18      235.78     17.82 o 
   5  -1   1      569.79      530.04     11.66 o 
   6  -1   1       91.86      102.59      6.56 o 
   7  -1   1        5.86       10.69      4.59 o 
   8  -1   1        0.68        3.73      5.56 o 
   9  -1   1       12.42       -5.15      8.69 o 
  10  -1   1       32.78       15.64     13.50 o 
  -9   0   1       12.82       11.61     11.61 o 
  -8   0   1        3.66       -1.08      7.97 o 
  -7   0   1        9.91        4.81      4.57 o 
  -6   0   1       12.75        6.21      3.21 o 
  -5   0   1      137.81      138.65      7.88 o 
  -4   0   1       50.17       57.12      4.97 o 
  -3   0   1        0.00        0.75      1.58 o 
  -2   0   1      869.75      907.96     22.90 o 
   0   0   1     1312.75     1321.57     16.02 o 
   1   0   1      187.36      181.22      6.57 o 
   2   0   1     2102.11     1978.94     30.45 o 
   3   0   1      356.09      361.75     14.16 o 
   4   0   1     1325.15     1296.81     30.60 o 
   5   0   1       45.02       48.07      5.52 o 
   6   0   1       31.19       27.35      7.88 o 
   7   0   1       25.86       21.73      6.10 o 
   8   0   1       25.82       19.03      6.32 o 
   9   0   1        2.33        4.32     10.01 o 
  10   0   1        1.95       11.85     12.24 o 
  -9   1   1        0.57       -5.44      9.86 o 
  -8   1   1        4.19       -0.24      7.19 o 
  -7   1   1        4.26        3.96      5.27 o 
  -6   1   1        1.43       -0.41      2.34 o 
  -5   1   1        9.05        5.55      2.42 o 
  -4   1   1        6.31        8.40      2.15 o 
  -3   1   1      574.18      583.73      9.66 o 
  -2   1   1      171.80      163.24      5.53 o 
  -1   1   1     2386.09     2427.00     26.14 o 
   0   1   1     8719.74     8490.16     72.33 o 
   1   1   1      643.62      620.53     11.35 o 
   2   1   1     3655.89     3842.75     45.62 o 
   3   1   1      380.71      404.66     14.45 o 
   4   1   1       63.72       55.58      7.43 o 
   5   1   1       35.50       34.10      4.99 o 
   6   1   1        0.31       -0.91      2.70 o 
   7   1   1       36.56       37.72      6.18 o 
   8   1   1      176.04      156.31     15.55 o 
   9   1   1        1.90        7.09      5.98 o 
  10   1   1        1.62        2.43     11.51 o 
  -9   2   1       15.11       21.37     12.10 o 
  -8   2   1        7.09       11.12      9.76 o 
  -7   2   1       44.74       45.62     12.82 o 
  -6   2   1        1.89       -0.86      3.79 o 
  -5   2   1        0.41        2.15      2.33 o 
  -4   2   1        6.07        6.45      1.91 o 
  -3   2   1      627.59      634.83     14.00 o 
  -2   2   1       56.17       49.91      3.83 o 
  -1   2   1      580.28      617.24     13.65 o 
   0   2   1      931.76      797.89     10.40 o 
   1   2   1       75.24       74.26      4.81 o 
   2   2   1     5298.97     5163.93     59.33 o 
   3   2   1       56.89       58.59      6.66 o 
   4   2   1     1022.07     1049.14     17.74 o 
   5   2   1        2.34        1.97      1.93 o 
   6   2   1       35.66       32.54      4.05 o 
   7   2   1       18.42       10.94      3.42 o 
   8   2   1        0.00       -6.70      4.47 o 
   9   2   1        9.61        0.97      7.53 o 
  10   2   1        0.01        1.31      7.68 o 
  -9   3   1        1.03       23.66     13.94 o 
  -8   3   1       38.59       63.29     15.88 o 
  -7   3   1        0.45       -3.35      6.90 o 
  -6   3   1        1.61       -1.74      3.65 o 
  -5   3   1        0.08       -0.48      2.85 o 
  -4   3   1        9.73        6.44      3.08 o 
  -3   3   1      418.43      388.98     11.59 o 
  -2   3   1       10.50        4.96      2.50 o 
  -1   3   1      349.58      361.35      9.02 o 
   0   3   1     1984.09     1666.34     27.09 o 
   1   3   1     1447.84     1343.72     24.37 o 
   2   3   1        0.65       -0.68      1.60 o 
   3   3   1        5.41        1.89      2.19 o 
   4   3   1       41.76       43.37      5.57 o 
   5   3   1      188.45      212.37     21.34 o 
   6   3   1       40.18       52.19     15.47 o 
   7   3   1        2.54       -2.44      4.49 o 
   8   3   1        0.20       -8.52      5.68 o 
   9   3   1        0.01       -3.64      7.58 o 
  10   3   1       43.47       88.41     16.56 o 
  -9   4   1       23.18       23.27     13.75 o 
  -8   4   1      142.33      203.43     24.97 o 
  -7   4   1        4.37        4.16      5.46 o 
  -6   4   1      116.84      106.09     13.09 o 
  -5   4   1       17.47       20.26      5.12 o 
  -4   4   1       31.68       37.10      5.52 o 
  -3   4   1        8.47        7.88      3.11 o 
  -2   4   1       46.08       48.67      5.07 o 
  -1   4   1       21.59       20.21      3.17 o 
   0   4   1       70.46       69.72      6.61 o 
   1   4   1      208.13      170.25      9.19 o 
   2   4   1       52.47       58.59      6.61 o 
   3   4   1        3.04        1.75      2.20 o 
   4   4   1      200.27      203.41     10.20 o 
   5   4   1      143.44      153.56     12.24 o 
   6   4   1        8.97        2.06      3.53 o 
   7   4   1        0.09       -0.24      6.85 o 
   8   4   1        0.05        5.63      7.87 o 
   9   4   1        0.27       -1.65      8.40 o 
  -8   5   1        4.91       -2.53      9.86 o 
  -7   5   1        0.21       -4.98      5.02 o 
  -6   5   1      400.29      419.44     17.58 o 
  -5   5   1       99.14       94.85     20.99 o 
  -4   5   1       19.59       30.91      5.40 o 
  -3   5   1       31.90       26.22      6.29 o 
  -2   5   1        4.08        6.80      2.81 o 
  -1   5   1      605.85      617.71     10.43 o 
   0   5   1      132.69      123.06      6.22 o 
   1   5   1      571.76      563.09     13.77 o 
   2   5   1       75.02       71.08      6.16 o 
   3   5   1      193.21      182.33      9.31 o 
   4   5   1        2.26        2.25      2.58 o 
   5   5   1       43.15       45.96      6.99 o 
   6   5   1        6.18       10.44      4.39 o 
   7   5   1        9.49        2.14      8.11 o 
   8   5   1        0.83        2.33      9.33 o 
   9   5   1        0.85       -3.30      8.84 o 
  -8   6   1        0.13       -4.18      8.50 o 
  -7   6   1       38.59       43.08      8.48 o 
  -6   6   1       20.08       16.19      6.63 o 
  -5   6   1       18.16       19.41      8.06 o 
  -4   6   1      351.57      352.46     27.08 o 
  -3   6   1       25.32       23.80      4.86 o 
  -2   6   1       79.13       77.37     14.38 o 
  -1   6   1      128.28      134.26      6.67 o 
   0   6   1       11.15       13.95      4.30 o 
   1   6   1       62.26       57.56      6.85 o 
   2   6   1      408.18      432.66     20.25 o 
   3   6   1       17.93       16.54      4.04 o 
   4   6   1      128.67      120.84      9.55 o 
   5   6   1        0.35        3.24      3.90 o 
   6   6   1        1.12        5.23      4.98 o 
   7   6   1        6.54        8.79      9.72 o 
   8   6   1        0.87       -1.65      8.79 o 
   9   6   1        0.80        4.61     11.71 o 
  -7   7   1        0.88        3.60      6.48 o 
  -6   7   1        0.01        0.65      5.53 o 
  -5   7   1        9.37       11.16      5.29 o 
  -4   7   1      406.28      361.92     15.85 o 
  -3   7   1      577.98      559.17     18.34 o 
  -2   7   1        2.88        7.59      3.68 o 
  -1   7   1       27.36       35.07      8.26 o 
   0   7   1        8.33        5.81      3.09 o 
   1   7   1       99.28       96.14      7.76 o 
   2   7   1        0.02       -0.02      3.04 o 
   3   7   1       13.29       18.35      4.97 o 
   4   7   1       22.89       22.51      5.70 o 
   5   7   1        0.29        2.80      4.37 o 
   6   7   1        0.65       -5.49      4.26 o 
   7   7   1        6.79       11.51     11.71 o 
   8   7   1        0.78        3.64     12.44 o 
  -6   8   1        4.94        7.09      5.81 o 
  -5   8   1        0.95       -1.88      4.65 o 
  -4   8   1       75.81       79.97     13.07 o 
  -3   8   1        0.20       -4.51      3.95 o 
  -2   8   1        2.29        8.65      6.31 o 
  -1   8   1        7.21        9.76      5.83 o 
   0   8   1       31.77       28.13      7.63 o 
   1   8   1       10.40       10.67      4.88 o 
   2   8   1        7.05        5.74      5.08 o 
   3   8   1       42.53       35.96      8.72 o 
   4   8   1       49.21       61.75      8.78 o 
   5   8   1        7.39       -1.16      4.95 o 
   6   8   1       38.45       34.20     14.18 o 
   7   8   1        2.43        9.38     12.29 o 
  -5   9   1        2.01        4.00      5.98 o 
  -4   9   1        0.06       -3.05      4.63 o 
  -3   9   1        2.73        4.81      6.80 o 
  -2   9   1       15.77       19.43      9.08 o 
  -1   9   1      332.50      370.40     23.81 o 
   0   9   1      148.53      182.06     17.83 o 
   1   9   1        0.79       -2.91      3.59 o 
   2   9   1        6.98        6.01      4.36 o 
   3   9   1        0.56       -3.32      4.40 o 
   4   9   1        0.60       -5.70      3.80 o 
   5   9   1        1.46       -5.53      7.70 o 
   6   9   1       19.93        0.73     12.44 o 
  -4  10   1        0.06        3.50      9.04 o 
  -3  10   1        1.13       -2.14      7.04 o 
  -2  10   1        5.67        8.74      8.02 o 
  -1  10   1        8.74        2.14      7.09 o 
   0  10   1       38.09       23.32      8.84 o 
   1  10   1       11.48        4.03      5.88 o 
   2  10   1        5.95        4.86      6.22 o 
   3  10   1        3.44        3.74      5.05 o 
   4  10   1        0.58       -1.09      5.24 o 
   5  10   1        4.23        3.76     10.32 o 
  -2  11   1        2.40       11.71      9.57 o 
  -1  11   1        0.12       -2.72      7.09 o 
   0  11   1        0.01        0.00      6.85 o 
   1  11   1       27.84       55.72     13.02 o 
   2  11   1       13.45       -5.00      6.07 o 
   3  11   1        0.75       -0.78      5.88 o 
  -2 -10   2       35.62       33.42     11.42 o 
  -1 -10   2        5.00        6.22      8.21 o 
   0 -10   2        7.05       -8.45      5.73 o 
   1 -10   2        4.60       10.59      9.08 o 
   2 -10   2        0.25       -8.60      5.73 o 
   3 -10   2        7.97        5.10      9.04 o 
  -5  -9   2        0.20       -8.11     10.15 o 
  -4  -9   2        1.24        3.69     10.15 o 
  -3  -9   2        0.65        5.53      5.48 o 
  -2  -9   2       75.03       61.61      8.84 o 
  -1  -9   2       30.83       32.01      9.91 o 
   0  -9   2      278.38      252.41     21.43 o 
   1  -9   2       54.33       51.05     12.48 o 
   2  -9   2        0.46        9.62      8.11 o 
   3  -9   2        0.32       -3.55      6.36 o 
   4  -9   2        3.39        8.50      9.18 o 
   5  -9   2        2.50       -2.77      9.28 o 
  -6  -8   2        0.03        2.57     10.25 o 
  -5  -8   2        3.79        1.12     10.40 o 
  -4  -8   2        3.29       14.14     10.10 o 
  -3  -8   2        1.62        1.03      6.34 o 
  -2  -8   2        4.57       11.78      4.90 o 
  -1  -8   2        1.71       -1.23      3.43 o 
   0  -8   2        6.05        3.11      5.54 o 
   1  -8   2       52.52       42.31     10.35 o 
   2  -8   2       17.30       32.98      9.86 o 
   3  -8   2       84.66       89.78     15.93 o 
   4  -8   2        4.38        3.11      7.24 o 
   5  -8   2       37.24       63.15     16.27 o 
   6  -8   2        3.62        2.44      6.07 o 
  -7  -7   2        0.81        3.59     10.88 o 
  -6  -7   2        0.01       -6.41      9.33 o 
  -5  -7   2        1.49       -2.62      7.29 o 
  -4  -7   2        0.29       -0.24      7.48 o 
  -3  -7   2       11.89        8.03      4.64 o 
  -2  -7   2       27.43       16.12     15.33 o 
  -1  -7   2        0.26        2.41      3.16 o 
   0  -7   2       29.47       27.52      6.61 o 
   1  -7   2      234.05      234.83     17.01 o 
   2  -7   2      962.03     1084.83     38.69 o 
   3  -7   2       93.37       89.40     14.67 o 
   4  -7   2        0.00        1.36      6.27 o 
   5  -7   2        3.93        4.01      8.06 o 
   6  -7   2        9.51        9.68      5.89 o 
   7  -7   2        0.51       -2.49      5.28 o 
  -7  -6   2        7.79       22.39     13.12 o 
  -6  -6   2        0.77        2.33      8.99 o 
  -5  -6   2        0.00        1.12      8.55 o 
  -4  -6   2        1.02        4.73      3.20 o 
  -3  -6   2        1.04       -0.55      2.47 o 
  -2  -6   2       22.07       26.80      4.70 o 
  -1  -6   2       90.11      108.77     16.76 o 
   0  -6   2       48.94       53.19      8.55 o 
   1  -6   2       25.54       28.56      4.50 o 
   2  -6   2      100.88      113.89     13.65 o 
   3  -6   2        9.92        0.39      4.47 o 
   4  -6   2       93.18      113.56     10.13 o 
   5  -6   2       74.05       67.64      8.72 o 
   6  -6   2        1.39        0.75      4.59 o 
   7  -6   2        3.10        8.33      5.55 o 
   8  -6   2        2.20        3.52      6.24 o 
  -8  -5   2        1.13       -8.60      9.37 o 
  -7  -5   2       15.52       -1.60      8.45 o 
  -6  -5   2        1.25       -0.29      7.63 o 
  -5  -5   2       11.37        7.33      7.24 o 
  -4  -5   2       10.57        9.67      3.20 o 
  -3  -5   2        0.51        1.80      2.12 o 
  -2  -5   2      186.44      200.82     13.63 o 
  -1  -5   2       30.08       35.89      4.92 o 
   0  -5   2      206.26      222.59      9.20 o 
   1  -5   2       17.29       18.65      3.39 o 
   2  -5   2       43.16       42.79      4.00 o 
   3  -5   2      258.49      254.04     11.21 o 
   4  -5   2      267.72      284.33     38.25 o 
   5  -5   2        5.03        7.53      5.54 o 
   6  -5   2       26.93       26.82      6.06 o 
   7  -5   2       36.96       34.77      7.55 o 
   8  -5   2        7.36       11.56      6.59 o 
  -8  -4   2       37.82       23.12     11.90 o 
  -7  -4   2        1.81       -8.45      6.85 o 
  -6  -4   2     1210.54     1354.67     49.46 o 
  -5  -4   2       32.01       38.81      9.86 o 
  -4  -4   2       11.82        9.67      2.97 o 
  -3  -4   2        1.43       -1.57      1.53 o 
  -2  -4   2        3.57        2.37      2.65 o 
  -1  -4   2        0.87        0.99      1.96 o 
   0  -4   2       33.78       41.50      8.89 o 
   1  -4   2     1683.95     1727.59     22.05 o 
   2  -4   2        1.44        3.59      2.04 o 
   3  -4   2      127.56      132.03     18.44 o 
   4  -4   2       33.19       32.47      5.95 o 
   5  -4   2       20.58       25.13      6.73 o 
   6  -4   2      193.51      190.61     11.36 o 
   7  -4   2        1.23        3.45      4.31 o 
   8  -4   2       13.84        6.57      5.88 o 
   9  -4   2        0.10        2.95      6.68 o 
  -9  -3   2        0.29        5.83     10.10 o 
  -8  -3   2       12.88       10.15      9.13 o 
  -7  -3   2        3.10       -4.08      6.95 o 
  -6  -3   2      168.38      165.31     18.56 o 
  -5  -3   2        7.63        3.74      4.91 o 
  -4  -3   2       28.20       30.53      8.31 o 
  -3  -3   2        1.83        4.41      2.05 o 
  -2  -3   2      558.19      541.00     11.78 o 
  -1  -3   2       84.46       85.33      4.84 o 
   0  -3   2      578.76      626.56     12.48 o 
   1  -3   2      438.98      424.30      9.44 o 
   2  -3   2     1093.02     1158.95     12.63 o 
   3  -3   2      131.21      126.20      7.05 o 
   4  -3   2       61.62       63.97     11.13 o 
   5  -3   2        0.25        1.42      2.80 o 
   6  -3   2       11.28        7.92      3.99 o 
   7  -3   2        5.44        0.65      3.94 o 
   8  -3   2        3.43        3.52      7.50 o 
   9  -3   2       16.38        8.75      7.99 o 
  -9  -2   2        0.00       10.35      8.99 o 
  -8  -2   2        0.59       10.10      8.79 o 
  -7  -2   2       15.98       12.87      8.02 o 
  -6  -2   2       23.39       23.90      7.87 o 
  -5  -2   2       40.65       49.60      9.67 o 
  -4  -2   2     4306.63     4308.48     40.04 o 
  -3  -2   2       82.27       85.80      8.97 o 
  -2  -2   2       49.10       55.45      3.34 o 
  -1  -2   2     1049.07     1063.38     14.58 o 
   0  -2   2      326.76      312.19      7.53 o 
   1  -2   2      792.32      768.59     14.90 o 
   2  -2   2      248.97      252.36      7.93 o 
   3  -2   2     1386.49     1492.24     43.71 o 
   4  -2   2     1505.70     1633.48     32.93 o 
   5  -2   2       15.27       10.26      3.61 o 
   6  -2   2        6.70        1.75     10.10 o 
   7  -2   2        1.23        1.11      3.89 o 
   8  -2   2       55.90       64.54     11.66 o 
   9  -2   2        0.41        5.25      9.47 o 
  -9  -1   2        0.06        5.29      7.87 o 
  -8  -1   2        0.94       -1.36      5.97 o 
  -7  -1   2        9.35       11.51      6.51 o 
  -6  -1   2       11.61       12.53      5.49 o 
  -5  -1   2        8.51        8.66      3.13 o 
  -4  -1   2      421.73      472.54     12.10 o 
  -3  -1   2       38.30       46.55      3.21 o 
  -2  -1   2     1306.01     1305.15     13.69 o 
  -1  -1   2      180.54      182.46      4.59 o 
   0  -1   2      547.08      489.91      8.05 o 
   1  -1   2     2002.94     1811.86     28.50 o 
   2  -1   2     1766.70     1701.69     31.33 o 
   3  -1   2       56.42       51.12      4.30 o 
   4  -1   2       30.01       30.22      4.33 o 
   5  -1   2       48.62       54.44      6.24 o 
   6  -1   2       48.97       55.46     12.22 o 
   7  -1   2       82.66       84.07      9.25 o 
   8  -1   2        0.99        2.25      5.00 o 
   9  -1   2        2.46       -4.91      8.26 o 
  10  -1   2        0.01       -5.44      9.86 o 
  -9   0   2        0.02       -2.23      9.08 o 
  -8   0   2        0.57        1.89      6.85 o 
  -7   0   2        1.07        5.78      4.47 o 
  -6   0   2        0.04       -2.72      3.35 o 
  -5   0   2      147.78      154.65      7.49 o 
  -4   0   2      126.40      132.35      6.56 o 
  -3   0   2       49.53       41.07      5.73 o 
  -2   0   2        1.52        1.04      0.61 o 
  -1   0   2     1036.70      984.07     17.86 o 
   0   0   2     3201.21     3224.91     33.51 o 
   1   0   2      851.02      801.79     16.64 o 
   2   0   2       55.03       52.79      9.98 o 
   3   0   2      501.25      526.11     11.53 o 
   4   0   2       19.22       17.89      4.10 o 
   5   0   2        0.91        5.30      2.87 o 
   6   0   2      916.80      999.72     23.43 o 
   7   0   2       24.94       26.68      4.44 o 
   8   0   2        2.11       -5.21      3.96 o 
   9   0   2        1.53        0.92      8.45 o 
  10   0   2        0.53        1.26     10.88 o 
  -9   1   2        4.37        6.99     11.32 o 
  -8   1   2        3.22        1.21      7.97 o 
  -7   1   2        0.21       -2.21      4.76 o 
  -6   1   2       14.44       17.10      4.21 o 
  -5   1   2       65.31       68.39      9.75 o 
  -4   1   2       36.43       37.53      3.59 o 
  -3   1   2        0.89        0.71      1.32 o 
  -2   1   2      203.22      215.15      9.37 o 
  -1   1   2        5.82        7.24      1.25 o 
   0   1   2     1489.08     1431.69     19.56 o 
   1   1   2      594.15      545.02      7.40 o 
   2   1   2     2046.43     1953.21     31.79 o 
   3   1   2        6.46       14.77      4.37 o 
   4   1   2       84.69      107.67     10.25 o 
   5   1   2        9.33       10.88      5.44 o 
   6   1   2       53.86       58.88     10.20 o 
   7   1   2       23.50       29.13      5.55 o 
   8   1   2       27.80       22.45     10.03 o 
   9   1   2        0.51       -4.92      9.57 o 
  10   1   2        0.58       -3.98     10.25 o 
  -9   2   2        5.09        9.04     12.34 o 
  -8   2   2        7.23       11.85     10.25 o 
  -7   2   2        4.99        8.60      8.45 o 
  -6   2   2        4.20        1.46      6.12 o 
  -5   2   2      136.74      135.45      6.46 o 
  -4   2   2        5.04        4.51      2.17 o 
  -3   2   2      219.60      211.92      9.45 o 
  -2   2   2      766.03      775.47     13.04 o 
  -1   2   2     2419.72     2463.69     36.82 o 
   0   2   2     1635.54     1566.81     16.24 o 
   1   2   2        0.08       -0.05      1.85 o 
   2   2   2      640.77      601.14     17.55 o 
   3   2   2      663.08      624.08     13.00 o 
   4   2   2     1126.90     1061.01     18.51 o 
   5   2   2        0.02        3.48      2.36 o 
   6   2   2      102.80      104.82      7.49 o 
   7   2   2        0.54        0.76      2.39 o 
   8   2   2      183.70      175.22      8.91 o 
   9   2   2        5.20        5.49      6.80 o 
  10   2   2       13.01       13.42     11.17 o 
  -9   3   2       10.51       10.06     12.82 o 
  -8   3   2       41.75       11.95     11.37 o 
  -7   3   2        0.00        0.29      8.02 o 
  -6   3   2        7.37        3.17      4.41 o 
  -5   3   2        0.19        1.73      3.02 o 
  -4   3   2       18.90       19.28      4.78 o 
  -3   3   2      176.98      181.58      8.17 o 
  -2   3   2     1131.56     1226.69     20.44 o 
  -1   3   2      363.81      388.82      9.28 o 
   0   3   2      227.94      207.32     16.51 o 
   1   3   2       85.35       75.42      6.41 o 
   2   3   2       88.62       73.03      7.24 o 
   3   3   2      742.00      791.66     23.77 o 
   4   3   2      232.54      272.12     15.12 o 
   5   3   2       15.54       10.54      4.86 o 
   6   3   2        5.23        2.96      4.18 o 
   7   3   2        0.14        3.51      3.43 o 
   8   3   2        9.29       10.10      7.33 o 
   9   3   2        3.15        7.24      7.68 o 
  10   3   2       15.56       19.62      9.42 o 
  -9   4   2        0.13       -4.32     12.10 o 
  -8   4   2      154.88      186.18     25.41 o 
  -7   4   2      147.55      159.80     21.67 o 
  -6   4   2        0.01       -0.64      4.00 o 
  -5   4   2        0.37        1.84      3.64 o 
  -4   4   2        0.56        0.01      2.82 o 
  -3   4   2      372.59      415.71     16.12 o 
  -2   4   2      149.51      176.46      7.78 o 
  -1   4   2      182.96      188.75     15.07 o 
   0   4   2        2.37        0.86      1.58 o 
   1   4   2      484.11      453.83     15.52 o 
   2   4   2       16.87       16.08      4.03 o 
   3   4   2      422.74      416.27     17.51 o 
   4   4   2       93.92       85.71     10.15 o 
   5   4   2        5.65        6.46      4.81 o 
   6   4   2       59.48       70.32     16.67 o 
   7   4   2        3.68        6.72      4.46 o 
   8   4   2        2.26        3.74      7.58 o 
   9   4   2        2.46        5.68      7.92 o 
  10   4   2        9.92       15.01     10.64 o 
  -8   5   2       27.21       43.57     15.88 o 
  -7   5   2       18.11       14.14     10.88 o 
  -6   5   2       96.52       90.81     10.04 o 
  -5   5   2       13.28       15.63      4.96 o 
  -4   5   2       53.56       59.93      7.05 o 
  -3   5   2      175.12      176.30      9.45 o 
  -2   5   2       11.67       12.81      3.53 o 
  -1   5   2     1064.05     1218.79     21.31 o 
   0   5   2      871.77      898.69     24.31 o 
   1   5   2       46.50       47.90      6.70 o 
   2   5   2      471.31      481.10     18.34 o 
   3   5   2        1.69       -1.41      2.43 o 
   4   5   2       80.29       86.82     10.25 o 
   5   5   2        8.66        6.66      3.94 o 
   6   5   2        2.38        7.20      3.83 o 
   7   5   2        6.96        3.77      5.03 o 
   8   5   2       12.78        9.23      8.16 o 
   9   5   2        0.03      -10.39      7.38 o 
  -8   6   2        0.30        6.90     10.15 o 
  -7   6   2        3.03       -3.79      7.97 o 
  -6   6   2       86.93       67.17     13.60 o 
  -5   6   2      435.22      431.65     24.65 o 
  -4   6   2       21.59       26.64      5.62 o 
  -3   6   2      178.32      175.90     10.62 o 
  -2   6   2       11.54       10.09      3.30 o 
  -1   6   2       17.02       13.68      7.91 o 
   0   6   2        3.74        5.00      3.84 o 
   1   6   2        4.00        0.53      2.72 o 
   2   6   2      535.27      565.99     21.21 o 
   3   6   2       34.35       28.47      5.04 o 
   4   6   2        3.63        3.76      5.22 o 
   5   6   2       38.18       35.59      9.40 o 
   6   6   2        2.34        2.48      4.45 o 
   7   6   2       15.84       19.70      6.56 o 
   8   6   2        0.65        8.60      9.72 o 
   9   6   2        0.60        2.96      9.76 o 
  -7   7   2        0.01        4.08      9.04 o 
  -6   7   2       40.02       21.84     16.05 o 
  -5   7   2        0.54       -4.57      4.81 o 
  -4   7   2       65.53       56.88      8.15 o 
  -3   7   2        0.72        4.19      3.71 o 
  -2   7   2       13.17       12.86      4.26 o 
  -1   7   2       13.05       13.46      5.15 o 
   0   7   2       17.88       15.77      3.96 o 
   1   7   2      193.08      173.78     14.12 o 
   2   7   2       84.77       98.87     10.25 o 
   3   7   2       13.05        8.49      4.21 o 
   4   7   2      136.19      136.80     16.35 o 
   5   7   2        4.90        5.46      4.87 o 
   6   7   2        2.93       -2.00      5.07 o 
   7   7   2        9.69       13.16     11.42 o 
   8   7   2        0.00       -0.53      9.76 o 
  -6   8   2        0.65       -3.86      5.27 o 
  -5   8   2        0.16        0.70      4.88 o 
  -4   8   2        0.68       -3.28      3.90 o 
  -3   8   2      293.23      290.72     14.57 o 
  -2   8   2      201.59      231.89     19.05 o 
  -1   8   2       24.60       21.13      6.90 o 
   0   8   2       73.30      113.05     13.31 o 
   1   8   2        3.47        0.93      7.21 o 
   2   8   2        2.22       -0.75      3.00 o 
   3   8   2       40.68       45.37      9.40 o 
   4   8   2      119.72       93.23     15.40 o 
   5   8   2       33.68       32.86      7.36 o 
   6   8   2        1.21        1.55      5.37 o 
   7   8   2        0.76       -7.63      9.13 o 
   8   8   2        1.05        6.12     11.61 o 
  -5   9   2        0.09        3.77      5.63 o 
  -4   9   2        0.44       -0.49      4.79 o 
  -3   9   2       16.58       21.03      9.38 o 
  -2   9   2       45.70       48.38     11.66 o 
  -1   9   2       35.65       15.84      7.38 o 
   0   9   2        2.19        3.89      4.76 o 
   1   9   2        5.63        3.59      5.10 o 
   2   9   2        1.60       -3.24      3.10 o 
   3   9   2       26.13       26.05      6.32 o 
   4   9   2        3.08       13.50      5.77 o 
   5   9   2        3.02        1.41      7.04 o 
   6   9   2        0.80        5.71      6.48 o 
   7   9   2        0.25        6.31     11.90 o 
  -4  10   2        2.61       -3.35      8.16 o 
  -3  10   2        0.05       -2.33      6.41 o 
  -2  10   2        0.27        8.26      8.31 o 
  -1  10   2       17.62       22.49      9.23 o 
   0  10   2        3.48       -5.63      4.61 o 
   1  10   2        0.10        4.57      5.73 o 
   2  10   2       11.40       17.29      7.48 o 
   3  10   2        0.06       -1.75      4.72 o 
   4  10   2        0.07       -4.78      4.92 o 
   5  10   2        1.29       -7.65      5.10 o 
  -2  11   2        0.01        6.80      9.52 o 
  -1  11   2        0.19       -2.19      6.31 o 
   0  11   2        0.29        5.59      7.29 o 
   1  11   2       18.60        8.55      7.09 o 
   2  11   2        1.62        2.04      6.22 o 
   3  11   2        0.72       -1.94      5.68 o 
   4  11   2        0.00       -5.41      5.63 o 
  -1 -10   3       10.06        6.22      8.26 o 
   0 -10   3        0.07        1.60      8.16 o 
   1 -10   3        0.08       -4.27      8.06 o 
  -4  -9   3        1.94        7.68     11.56 o 
  -3  -9   3        0.52        3.45      8.40 o 
  -2  -9   3       16.68       15.26      5.77 o 
  -1  -9   3       12.35        2.57      5.68 o 
   0  -9   3       12.85       11.08      8.11 o 
   1  -9   3       34.98       30.36     10.35 o 
   2  -9   3        4.86        0.53      7.14 o 
   3  -9   3       23.11       44.74     13.41 o 
   4  -9   3        2.69        4.91     10.30 o 
  -5  -8   3        4.56       -1.21     10.10 o 
  -4  -8   3       13.82       15.93     11.66 o 
  -3  -8   3        1.25       -0.58      7.29 o 
  -2  -8   3        5.82        2.53      4.57 o 
  -1  -8   3       35.27       38.86      6.91 o 
   0  -8   3      203.94      240.97     20.12 o 
   1  -8   3       17.65       30.70      9.62 o 
   2  -8   3        0.00       -7.14      5.93 o 
   3  -8   3        6.26       10.98      8.11 o 
   4  -8   3       11.11       15.20     10.15 o 
   5  -8   3        1.38       10.93      9.96 o 
   6  -8   3        1.19       15.25     11.37 o 
  -6  -7   3        0.04       -4.03     10.10 o 
  -5  -7   3        0.22        4.37      9.72 o 
  -4  -7   3        0.61       -0.39      7.14 o 
  -3  -7   3       34.75       30.19      6.48 o 
  -2  -7   3        0.00       -0.46      3.74 o 
  -1  -7   3       30.08       23.09     15.54 o 
   0  -7   3       46.74       59.16      7.03 o 
   1  -7   3        0.35        5.05      5.83 o 
   2  -7   3       87.88       56.79     11.61 o 
   3  -7   3       23.34       33.52     10.10 o 
   4  -7   3        2.49        6.75      8.31 o 
   5  -7   3        0.92       -9.52      7.24 o 
   6  -7   3        0.48       -3.45      5.80 o 
   7  -7   3        2.37        8.31     10.10 o 
  -7  -6   3        0.00       -0.44     10.93 o 
  -6  -6   3        3.09        7.33      9.86 o 
  -5  -6   3        0.82        0.68      7.68 o 
  -4  -6   3       33.28       29.49     10.25 o 
  -3  -6   3       11.42       11.28      6.07 o 
  -2  -6   3      110.04      113.24      8.95 o 
  -1  -6   3        4.11        4.78      3.28 o 
   0  -6   3       20.24       24.14      4.65 o 
   1  -6   3        0.81        5.68      3.15 o 
   2  -6   3       15.34       17.10      7.14 o 
   3  -6   3        1.12       -1.89      4.52 o 
   4  -6   3       16.35       18.94      9.76 o 
   5  -6   3       44.49       48.28     13.60 o 
   6  -6   3        0.64       -6.14      4.10 o 
   7  -6   3       11.54       13.89     11.66 o 
   8  -6   3        1.67       -1.99      9.13 o 
  -8  -5   3      130.14      132.83     23.42 o 
  -7  -5   3        0.91        2.09      9.08 o 
  -6  -5   3        0.48       -0.10      7.87 o 
  -5  -5   3        5.84        8.40      8.45 o 
  -4  -5   3        0.13       -1.26      6.46 o 
  -3  -5   3        0.11       -2.26      2.28 o 
  -2  -5   3       58.83       78.61     15.72 o 
  -1  -5   3      437.33      465.59     14.16 o 
   0  -5   3      191.72      212.60      9.28 o 
   1  -5   3      185.02      184.79      8.46 o 
   2  -5   3       86.65       85.43      5.88 o 
   3  -5   3        0.83       12.10      6.07 o 
   4  -5   3      140.42      159.24     15.28 o 
   5  -5   3        0.70        6.05      3.75 o 
   6  -5   3       26.13       28.52      6.30 o 
   7  -5   3        0.28        0.73      5.00 o 
   8  -5   3        0.41        1.21      9.47 o 
  -8  -4   3       48.47       73.64     17.58 o 
  -7  -4   3        0.23        7.29      8.65 o 
  -6  -4   3       18.24       30.51     10.54 o 
  -5  -4   3        5.72        2.82      6.70 o 
  -4  -4   3       46.88       59.80     11.66 o 
  -3  -4   3        3.45        2.60      2.42 o 
  -2  -4   3      163.51      150.62      7.75 o 
  -1  -4   3       48.13       56.02      5.46 o 
   0  -4   3      115.05      109.57     15.96 o 
   1  -4   3       58.74       69.54     10.93 o 
   2  -4   3        5.13        7.61      2.45 o 
   3  -4   3       78.70       73.43      4.22 o 
   4  -4   3       77.12       71.01      7.80 o 
   5  -4   3        0.69        1.56      2.89 o 
   6  -4   3        0.37       -0.55      3.16 o 
   7  -4   3        0.27        3.33      4.20 o 
   8  -4   3        8.59        4.95      8.60 o 
   9  -4   3        0.00       -4.37      8.99 o 
  -8  -3   3        1.52       12.05      9.81 o 
  -7  -3   3        3.56       -1.26      6.70 o 
  -6  -3   3      165.59      186.92     19.97 o 
  -5  -3   3       39.95       42.02      9.76 o 
  -4  -3   3       22.01       18.07      6.46 o 
  -3  -3   3      324.95      343.31      9.84 o 
  -2  -3   3       84.98       94.85      9.38 o 
  -1  -3   3        2.94        4.30      2.03 o 
   0  -3   3       47.04       45.73      4.23 o 
   1  -3   3      388.39      441.35     10.58 o 
   2  -3   3     4067.69     4278.88     37.33 o 
   3  -3   3       21.72       22.49      6.47 o 
   4  -3   3        2.98        3.01      2.50 o 
   5  -3   3       10.16        7.85      3.30 o 
   6  -3   3       22.05       12.00      3.97 o 
   7  -3   3        0.23       -0.54      3.77 o 
   8  -3   3       11.63        8.63      6.63 o 
   9  -3   3        8.05        0.05      9.91 o 
  -9  -2   3        0.01        2.19      8.94 o 
  -8  -2   3        0.85      -10.35      6.90 o 
  -7  -2   3        5.09       14.86      8.26 o 
  -6  -2   3       89.84       83.81     13.41 o 
  -5  -2   3       24.68        9.76      5.88 o 
  -4  -2   3      248.01      236.66     15.70 o 
  -3  -2   3      249.92      239.39      6.83 o 
  -2  -2   3        3.70        1.63      1.58 o 
  -1  -2   3      330.17      347.78      8.58 o 
   0  -2   3      434.39      418.05      9.53 o 
   1  -2   3       86.30       94.95      7.77 o 
   2  -2   3      161.65      177.79      6.19 o 
   3  -2   3        6.55        5.85      1.76 o 
   4  -2   3       21.84       26.69      4.16 o 
   5  -2   3      227.73      231.04     10.15 o 
   6  -2   3        4.32        0.21      3.04 o 
   7  -2   3       11.02        8.49      4.50 o 
   8  -2   3        3.29        2.74      5.05 o 
   9  -2   3        3.20        3.06      8.55 o 
  -9  -1   3        0.13        4.91      8.84 o 
  -8  -1   3        0.03       -2.38      7.43 o 
  -7  -1   3        8.10        6.31      7.24 o 
  -6  -1   3       23.22       16.13      6.51 o 
  -5  -1   3        6.86        1.89      3.79 o 
  -4  -1   3       95.86       93.00      4.09 o 
  -3  -1   3      341.86      329.04      6.02 o 
  -2  -1   3      384.75      393.78      6.83 o 
  -1  -1   3      693.70      667.00     10.29 o 
   0  -1   3     1040.53     1006.21     14.33 o 
   1  -1   3      721.63      687.41     11.29 o 
   2  -1   3      759.06      758.66     24.71 o 
   3  -1   3      819.55      820.91     11.23 o 
   4  -1   3     1979.86     2043.58     26.96 o 
   5  -1   3      108.95      111.57     11.20 o 
   6  -1   3       11.85       10.72      5.03 o 
   7  -1   3        2.95        3.36      3.98 o 
   8  -1   3        0.48        0.28      4.16 o 
   9  -1   3        2.70        1.24      5.72 o 
  -9   0   3        0.76        2.28     10.69 o 
  -8   0   3        7.37        9.02      6.13 o 
  -7   0   3        1.64       -0.63      4.76 o 
  -6   0   3       79.20       69.71     10.69 o 
  -5   0   3       13.59        2.87      3.59 o 
  -4   0   3        7.01        6.55      2.41 o 
  -3   0   3        0.01       -0.19      2.23 o 
  -2   0   3        0.32        1.36      1.89 o 
  -1   0   3      993.72      929.40     21.61 o 
   0   0   3      158.96      131.82      5.93 o 
   1   0   3      146.16      145.93      5.02 o 
   2   0   3      140.26      129.54      5.44 o 
   3   0   3       51.07       44.77      3.69 o 
   4   0   3      719.16      751.72     15.68 o 
   5   0   3        3.08        1.11      2.41 o 
   6   0   3      264.09      258.27     11.97 o 
   7   0   3        1.60        1.31      4.66 o 
   8   0   3        3.58        0.62      4.57 o 
   9   0   3        4.41        0.53      8.60 o 
  -9   1   3        4.73        9.47     11.90 o 
  -8   1   3        0.16        4.03      9.23 o 
  -7   1   3       14.26       12.84      8.02 o 
  -6   1   3       21.88       15.37      4.35 o 
  -5   1   3       42.79       37.70      7.77 o 
  -4   1   3       11.03       16.33      2.78 o 
  -3   1   3      331.30      331.86      7.68 o 
  -2   1   3      561.06      573.94      8.20 o 
  -1   1   3       25.35       24.62      1.68 o 
   0   1   3     1790.47     1684.67     30.35 o 
   1   1   3      860.62      864.78     12.62 o 
   2   1   3     4133.79     4132.85     36.38 o 
   3   1   3        8.07        9.04      4.03 o 
   4   1   3     1690.24     1692.77     39.04 o 
   5   1   3        3.01        3.40      4.52 o 
   6   1   3      376.38      374.46     21.25 o 
   7   1   3       11.55        1.46      5.83 o 
   8   1   3       42.71       36.20      5.37 o 
   9   1   3        5.99        8.58      6.55 o 
  -9   2   3        0.74        4.23     12.29 o 
  -8   2   3        3.17        9.18     10.06 o 
  -7   2   3        0.37        1.75      8.50 o 
  -6   2   3        0.01       -3.97      2.75 o 
  -5   2   3      200.81      197.39      9.84 o 
  -4   2   3      962.56      951.00     14.39 o 
  -3   2   3        7.23        8.09      1.95 o 
  -2   2   3      338.01      350.96     12.52 o 
  -1   2   3      113.11      106.67      3.42 o 
   0   2   3      783.46      733.56      8.99 o 
   1   2   3     1607.07     1566.45     19.17 o 
   2   2   3     1063.33     1029.03     16.29 o 
   3   2   3      280.98      261.38     10.36 o 
   4   2   3      251.16      253.20      9.63 o 
   5   2   3        5.34        3.11      4.32 o 
   6   2   3       16.17       21.18      7.48 o 
   7   2   3      105.06      101.14      7.50 o 
   8   2   3       46.25       38.64      6.90 o 
   9   2   3        4.37       -4.23      5.39 o 
  10   2   3        0.01        1.21     10.88 o 
  -9   3   3       60.80      100.51     21.52 o 
  -8   3   3        2.81        5.49     10.93 o 
  -7   3   3        9.35        2.38      8.94 o 
  -6   3   3        0.00       -1.46      6.51 o 
  -5   3   3       64.21       67.96      7.33 o 
  -4   3   3       41.21       50.74      4.24 o 
  -3   3   3        0.60        1.10      1.43 o 
  -2   3   3      420.29      444.47      7.75 o 
  -1   3   3        7.03        3.62      1.31 o 
   0   3   3      119.98      125.55      6.49 o 
   1   3   3     1091.63     1098.70     24.32 o 
   2   3   3      235.10      224.16     12.06 o 
   3   3   3       50.99       50.62      7.72 o 
   4   3   3      203.15      237.34     14.48 o 
   5   3   3       22.63       23.83      4.28 o 
   6   3   3       14.95       15.40      4.07 o 
   7   3   3        4.79        6.63      6.27 o 
   8   3   3        8.48       10.94      3.79 o 
   9   3   3        4.93        1.46      6.31 o 
  10   3   3        0.58       -6.07      6.51 o 
  -8   4   3        6.87        9.28     12.10 o 
  -7   4   3        0.22       -3.06      8.02 o 
  -6   4   3       11.83        4.13      7.97 o 
  -5   4   3       35.12       34.17      6.19 o 
  -4   4   3        0.00       -2.48      2.57 o 
  -3   4   3     1262.08     1356.13     16.10 o 
  -2   4   3      266.03      295.83     19.25 o 
  -1   4   3        5.55        6.98      1.93 o 
   0   4   3      854.54      840.02     24.93 o 
   1   4   3       21.25       17.00      4.23 o 
   2   4   3       22.12       18.80      4.61 o 
   3   4   3       59.19       50.96      8.06 o 
   4   4   3        0.74       -3.74      2.82 o 
   5   4   3        8.75        6.41      4.32 o 
   6   4   3       87.58      101.25     13.12 o 
   7   4   3        3.55        2.33      6.46 o 
   8   4   3        5.17       -2.04      4.34 o 
   9   4   3        8.27       10.54      8.06 o 
  10   4   3        9.95       -1.94      7.58 o 
  -8   5   3        6.89        9.38     11.03 o 
  -7   5   3      140.74      148.87     22.69 o 
  -6   5   3       19.25       25.94     10.54 o 
  -5   5   3       87.50       80.06      8.92 o 
  -4   5   3       14.70       13.06      8.89 o 
  -3   5   3       39.97       36.31      5.46 o 
  -2   5   3       43.05       55.17      5.76 o 
  -1   5   3       37.73       37.38      4.82 o 
   0   5   3     2468.02     2617.68     31.06 o 
   1   5   3      667.75      681.05     21.52 o 
   2   5   3       24.31       17.10      4.86 o 
   3   5   3      201.34      190.28     12.93 o 
   4   5   3        0.13       -3.21      2.72 o 
   5   5   3       72.07       79.19     11.32 o 
   6   5   3        4.99        0.05      5.73 o 
   7   5   3       23.91       26.78      6.87 o 
   8   5   3       10.74        9.75      5.75 o 
   9   5   3        0.00        5.29      7.77 o 
  -8   6   3        4.16      -10.54      9.71 o 
  -7   6   3        2.77       -4.86      8.26 o 
  -6   6   3       57.02       70.05     12.92 o 
  -5   6   3       10.60        9.82      5.08 o 
  -4   6   3        2.48        6.53      3.84 o 
  -3   6   3        4.51        2.37      2.87 o 
  -2   6   3        2.66        2.55      2.99 o 
  -1   6   3      155.89      166.11     16.81 o 
   0   6   3       36.19       40.56      7.29 o 
   1   6   3        4.89       13.84      4.86 o 
   2   6   3      264.13      225.40     14.00 o 
   3   6   3        3.44        0.87      2.82 o 
   4   6   3       41.39       46.68      8.84 o 
   5   6   3       41.12       47.12      9.91 o 
   6   6   3        1.47       -0.95      4.40 o 
   7   6   3        2.56       -6.51      7.99 o 
   8   6   3       22.24       17.15      9.13 o 
   9   6   3        0.08        0.92      8.21 o 
  -7   7   3        0.61       13.55     10.25 o 
  -6   7   3        0.04       -3.33      4.94 o 
  -5   7   3       97.69       98.17     10.45 o 
  -4   7   3       59.70       42.17      7.08 o 
  -3   7   3       18.52       13.00      4.49 o 
  -2   7   3      238.24      215.61     19.13 o 
  -1   7   3        4.46        2.84      3.16 o 
   0   7   3        3.03        0.58      3.25 o 
   1   7   3      121.16      159.03     13.31 o 
   2   7   3      323.49      334.54     18.03 o 
   3   7   3      241.09      241.79     16.23 o 
   4   7   3       11.45       12.44      6.36 o 
   5   7   3       13.54       17.94      5.92 o 
   6   7   3        0.97       -3.05      4.37 o 
   7   7   3       16.65        4.55      5.78 o 
   8   7   3        1.78       10.44      9.57 o 
  -6   8   3        6.56        3.18      6.15 o 
  -5   8   3        6.55        9.90      5.67 o 
  -4   8   3       17.59       13.82      5.72 o 
  -3   8   3       49.76       30.54      6.47 o 
  -2   8   3        0.57        5.88      4.06 o 
  -1   8   3        0.19        3.25      4.81 o 
   0   8   3       55.52       53.15      9.62 o 
   1   8   3       88.12      104.37      8.79 o 
   2   8   3        1.98        2.76      3.70 o 
   3   8   3        1.80       -1.07      3.75 o 
   4   8   3        3.78        8.45      7.75 o 
   5   8   3        7.32        8.51      5.45 o 
   6   8   3       11.98       16.90      6.91 o 
   7   8   3        3.13        0.11      6.06 o 
   8   8   3        0.93       -6.17      9.18 o 
  -5   9   3        0.12       -0.75      5.44 o 
  -4   9   3        5.28       14.11      6.23 o 
  -3   9   3        4.08        3.06      4.76 o 
  -2   9   3        5.32        0.68      5.63 o 
  -1   9   3        3.43       12.05      6.75 o 
   0   9   3       36.97       36.63      9.28 o 
   1   9   3        1.65       -0.34      5.00 o 
   2   9   3        1.58       -5.11      3.58 o 
   3   9   3        1.71        0.70      4.62 o 
   4   9   3       25.82       18.27     10.08 o 
   5   9   3       17.12       13.63      6.57 o 
   6   9   3        6.10       10.42      6.80 o 
   7   9   3        0.11        1.13      6.80 o 
  -4  10   3        0.32       -0.74      5.33 o 
  -3  10   3        0.26       -2.62      6.85 o 
  -2  10   3        0.18        2.19      6.61 o 
  -1  10   3       14.55        9.52      8.26 o 
   0  10   3        0.16       -3.69      4.57 o 
   1  10   3        1.18        5.44      5.59 o 
   2  10   3        0.11       -6.36      4.86 o 
   3  10   3        6.99       -0.54      4.77 o 
   4  10   3        0.06       -1.14      5.76 o 
   5  10   3        0.50       -0.56      6.11 o 
   6  10   3        3.24        7.54      7.92 o 
  -2  11   3       17.39       27.15     11.32 o 
  -1  11   3        4.23       11.37      8.40 o 
   0  11   3        2.18       -2.82      5.93 o 
   1  11   3        0.89        7.53      6.17 o 
   2  11   3       14.52       22.00      9.04 o 
   3  11   3        0.29       -1.89      5.59 o 
   4  11   3       11.93        5.51      6.44 o 
  -3  -9   4        1.34       -6.17      8.31 o 
  -1  -9   4        1.36       16.81      9.52 o 
   0  -9   4        0.05        0.87      8.02 o 
   1  -9   4        6.25        2.72      8.45 o 
   2  -9   4        2.07        9.67      9.33 o 
   3  -9   4        0.36       -1.46      9.38 o 
  -4  -8   4        6.26        0.44      8.45 o 
  -3  -8   4       10.08       22.83     10.49 o 
  -2  -8   4        6.57        1.36      7.43 o 
  -1  -8   4        1.31        2.15      4.75 o 
   0  -8   4       14.25       36.53     10.25 o 
   1  -8   4        2.29       -3.89      6.17 o 
   2  -8   4        4.71       -1.12      7.33 o 
   3  -8   4        0.00        1.89      7.58 o 
   4  -8   4        5.19       -0.15      7.82 o 
   5  -8   4        7.02        1.02      9.57 o 
  -6  -7   4        5.07        1.75     11.80 o 
  -5  -7   4        1.92       -8.79      8.45 o 
  -4  -7   4       15.52        8.45      9.47 o 
  -3  -7   4        0.27        2.43      7.53 o 
  -2  -7   4        5.09        5.15      4.20 o 
  -1  -7   4        7.61        5.53      4.49 o 
   0  -7   4        1.17        4.32      4.12 o 
   1  -7   4        2.75       -3.16      5.00 o 
   2  -7   4        3.87       12.00      7.43 o 
   3  -7   4       18.57       31.28     11.42 o 
   4  -7   4       10.20       15.88      9.67 o 
   5  -7   4        2.91        8.74      8.89 o 
   6  -7   4        0.86       -4.23      9.33 o 
  -6  -6   4        0.02       -1.65      9.81 o 
  -5  -6   4        0.11        2.33      9.23 o 
  -4  -6   4       33.16       31.09     10.69 o 
  -3  -6   4       33.24       39.45     10.49 o 
  -2  -6   4      171.06      168.44     10.63 o 
  -1  -6   4       38.23       40.70     11.95 o 
   0  -6   4       36.07       49.85     14.11 o 
   1  -6   4        4.18       -0.05      3.07 o 
   2  -6   4       13.38        7.14      5.68 o 
   3  -6   4        0.13       -3.55      5.34 o 
   4  -6   4       35.64       49.45     11.95 o 
   5  -6   4        0.04        0.29      6.65 o 
   6  -6   4        1.44       -2.72      8.11 o 
   7  -6   4       10.48        4.32      9.72 o 
  -7  -5   4        7.52       10.01     10.88 o 
  -6  -5   4        1.95        6.85      9.13 o 
  -5  -5   4        1.17        4.66      7.87 o 
  -4  -5   4       26.33       10.10      7.24 o 
  -3  -5   4        2.67        6.02      6.85 o 
  -2  -5   4        6.70        4.77      5.08 o 
  -1  -5   4        0.71        3.23      3.93 o 
   0  -5   4        0.89       -1.29      2.38 o 
   1  -5   4       61.07       78.99      6.82 o 
   2  -5   4       35.46       46.29      5.36 o 
   3  -5   4        6.26        9.76      6.65 o 
   4  -5   4        0.09       -5.73      4.61 o 
   5  -5   4       31.02       31.87      6.92 o 
   6  -5   4       29.79       25.89     10.98 o 
   7  -5   4        3.55       -1.65      7.72 o 
   8  -5   4        1.25        2.28      8.89 o 
  -8  -4   4        4.41        4.08     11.80 o 
  -7  -4   4        6.52        9.23     11.37 o 
  -6  -4   4        7.02       -1.94      7.72 o 
  -5  -4   4       57.89       45.42     12.10 o 
  -4  -4   4       19.96       37.45     10.44 o 
  -3  -4   4       11.69       18.07      7.77 o 
  -2  -4   4      124.26      139.52      7.89 o 
  -1  -4   4        1.31        1.32      2.50 o 
   0  -4   4     1838.25     1992.27     28.22 o 
   1  -4   4        0.10       -0.43      2.09 o 
   2  -4   4        0.74        1.32      2.40 o 
   3  -4   4        4.82        2.23      2.42 o 
   4  -4   4        2.56        1.07      3.45 o 
   5  -4   4        2.29        1.31      3.14 o 
   6  -4   4       39.19       49.05      7.33 o 
   7  -4   4       40.62       33.96     11.80 o 
   8  -4   4       21.57       14.96     10.64 o 
   9  -4   4        3.05        4.18     10.44 o 
  -8  -3   4       10.73       14.57     10.44 o 
  -7  -3   4        6.81       18.41     10.20 o 
  -6  -3   4       24.23       37.89     11.42 o 
  -5  -3   4       77.34       88.81     14.87 o 
  -4  -3   4        4.66        9.76      5.49 o 
  -3  -3   4        0.16        0.47      2.08 o 
  -2  -3   4       14.53       19.97      4.88 o 
  -1  -3   4       44.88       51.82      5.61 o 
   0  -3   4      336.69      338.56     10.94 o 
   1  -3   4      153.31      162.20      7.26 o 
   2  -3   4        4.94       10.74      2.90 o 
   3  -3   4       92.48       93.91      6.01 o 
   4  -3   4        0.03        1.38      1.85 o 
   5  -3   4       19.60       21.61      4.43 o 
   6  -3   4       11.60       11.69      4.06 o 
   7  -3   4       15.39       20.94      9.81 o 
   8  -3   4        2.15       -1.94      6.99 o 
   9  -3   4        6.53        3.93     10.06 o 
  -8  -2   4        0.51       -1.85      9.13 o 
  -7  -2   4        1.20        3.59      7.43 o 
  -6  -2   4       16.39       23.32      9.08 o 
  -5  -2   4       26.24       20.35      6.90 o 
  -4  -2   4        7.88        6.02      4.76 o 
  -3  -2   4      162.87      167.48     13.78 o 
  -2  -2   4      541.79      559.02     18.27 o 
  -1  -2   4      193.84      195.71      7.07 o 
   0  -2   4     1023.77     1030.53     26.54 o 
   1  -2   4      990.73     1018.81     16.58 o 
   2  -2   4      815.06      853.54     15.10 o 
   3  -2   4       61.40       63.46      3.83 o 
   4  -2   4      110.86      125.96      5.40 o 
   5  -2   4       55.34       63.40      6.20 o 
   6  -2   4        0.01       -1.99      2.67 o 
   7  -2   4       46.95       48.35      6.94 o 
   8  -2   4        0.06        8.74      8.16 o 
   9  -2   4        7.50       -7.33      7.63 o 
  -8  -1   4       32.67       15.16      9.67 o 
  -7  -1   4        0.04       -0.92      6.17 o 
  -6  -1   4        0.57        1.70      4.76 o 
  -5  -1   4        0.10        3.21      4.57 o 
  -4  -1   4        5.50        5.10      3.74 o 
  -3  -1   4      263.18      267.17     14.87 o 
  -2  -1   4        0.24        0.17      1.11 o 
  -1  -1   4      152.31      155.46      8.36 o 
   0  -1   4       38.09       36.45      3.74 o 
   1  -1   4      206.14      199.54      6.75 o 
   2  -1   4     1159.81     1148.25     17.45 o 
   3  -1   4      114.71      124.98      4.48 o 
   4  -1   4      722.64      763.22     15.02 o 
   5  -1   4       20.33       19.63      4.59 o 
   6  -1   4        6.91        8.82      3.72 o 
   7  -1   4       31.84       24.12      6.17 o 
   8  -1   4       11.52       18.80      8.79 o 
   9  -1   4        1.53        3.93      8.99 o 
  10  -1   4        3.72        1.60      9.86 o 
  -9   0   4        1.27       -1.26     10.98 o 
  -8   0   4       15.70       12.12      6.57 o 
  -7   0   4        2.02        5.25      7.24 o 
  -6   0   4       16.69       20.89      7.09 o 
  -5   0   4       14.48        8.79      4.76 o 
  -4   0   4        5.30        2.87      3.01 o 
  -3   0   4       43.02       33.62      6.12 o 
  -2   0   4      282.53      245.35     11.67 o 
  -1   0   4      133.45      123.98      4.07 o 
   0   0   4     1304.70     1343.90     34.04 o 
   1   0   4        0.03        2.06      1.41 o 
   2   0   4     3557.94     3570.12     34.25 o 
   3   0   4      181.37      177.78     16.11 o 
   4   0   4      208.11      205.78      7.67 o 
   5   0   4       46.95       50.32      5.85 o 
   6   0   4       67.21       77.05     12.80 o 
   7   0   4      148.06      175.29     23.74 o 
   8   0   4       11.92       14.73      5.96 o 
   9   0   4        1.98       -7.58      7.72 o 
  10   0   4        0.00        2.04      9.04 o 
  -9   1   4        0.16        3.74     11.56 o 
  -8   1   4        0.21       -2.09      8.99 o 
  -7   1   4       53.83       48.29      7.79 o 
  -6   1   4      209.79      226.89     15.50 o 
  -5   1   4       47.65       40.69      5.98 o 
  -4   1   4      159.21      152.44     10.54 o 
  -3   1   4        0.00        0.63      2.23 o 
  -2   1   4       45.35       53.20      5.93 o 
  -1   1   4      556.54      525.38      8.30 o 
   0   1   4      222.86      218.67      4.23 o 
   1   1   4      852.38      811.06     13.34 o 
   2   1   4     1007.08      965.45     21.86 o 
   3   1   4       14.08       14.86      3.28 o 
   4   1   4        2.28       -0.63      3.98 o 
   5   1   4      576.12      595.72     25.83 o 
   6   1   4       56.04       67.48     11.80 o 
   7   1   4       47.94       44.67      6.94 o 
   8   1   4        6.96        3.38      4.45 o 
   9   1   4        2.77        5.29      8.06 o 
  -8   2   4        0.00       13.55     11.22 o 
  -7   2   4        9.38       15.45     10.49 o 
  -6   2   4       17.96       15.11      4.52 o 
  -5   2   4       13.29       15.91      7.24 o 
  -4   2   4      476.01      491.79     10.40 o 
  -3   2   4       51.94       41.62      4.12 o 
  -2   2   4      246.27      232.85      6.02 o 
  -1   2   4      555.02      559.32     12.42 o 
   0   2   4      147.08      141.04      4.38 o 
   1   2   4      656.62      605.03     12.05 o 
   2   2   4        5.24        5.41      2.46 o 
   3   2   4        0.09       -0.53      3.25 o 
   4   2   4        3.47        5.34      4.52 o 
   5   2   4        3.92        7.92      5.97 o 
   6   2   4       16.00       22.59      8.21 o 
   7   2   4        8.81        3.69      6.46 o 
   8   2   4        0.44        0.01      4.50 o 
   9   2   4       20.05       19.99      4.86 o 
  -8   3   4        0.31       -6.31     10.44 o 
  -7   3   4        2.50       15.69      9.96 o 
  -6   3   4        5.50       -5.05      6.99 o 
  -5   3   4      333.46      320.29     22.55 o 
  -4   3   4       13.00       15.60      2.88 o 
  -3   3   4       13.03       14.91      2.46 o 
  -2   3   4      673.48      697.70     10.62 o 
  -1   3   4       66.06       64.02      3.48 o 
   0   3   4      668.83      681.86     10.16 o 
   1   3   4      517.60      485.58     11.31 o 
   2   3   4        2.75        3.25      3.30 o 
   3   3   4        0.00       -3.21      2.14 o 
   4   3   4      253.85      238.90      9.99 o 
   5   3   4       30.25       25.98      4.58 o 
   6   3   4        0.66        2.04      2.47 o 
   7   3   4       28.78       25.44     10.52 o 
   8   3   4        1.82        3.18      4.31 o 
   9   3   4        1.44        2.17      3.78 o 
  10   3   4        0.05        1.89      6.17 o 
  -8   4   4        6.00        0.24     11.71 o 
  -7   4   4        9.76       33.81     13.46 o 
  -6   4   4        7.37        7.33      9.33 o 
  -5   4   4       30.22       20.21      8.21 o 
  -4   4   4       45.65       53.25      6.38 o 
  -3   4   4       11.46       17.11      2.90 o 
  -2   4   4     2181.28     2382.76     22.10 o 
  -1   4   4     1199.24     1256.77     14.97 o 
   0   4   4      178.35      187.87      5.77 o 
   1   4   4      676.29      653.24     20.40 o 
   2   4   4       12.23       10.88      4.42 o 
   3   4   4      446.71      489.39     21.06 o 
   4   4   4      294.02      311.67     18.18 o 
   5   4   4      215.37      236.15     16.62 o 
   6   4   4       93.10      101.01     13.80 o 
   7   4   4        0.19       -3.50      5.93 o 
   8   4   4        1.23       -3.74      6.07 o 
   9   4   4        0.18        2.25      6.44 o 
  10   4   4        5.66        4.76      7.58 o 
  -8   5   4       13.30        8.40     12.48 o 
  -7   5   4       11.96        2.09      9.52 o 
  -6   5   4        0.14       -0.05      7.82 o 
  -5   5   4        0.73       -0.41      4.03 o 
  -4   5   4        0.19       -0.50      3.12 o 
  -3   5   4       17.89       18.86      4.91 o 
  -2   5   4       26.98       32.79      3.29 o 
  -1   5   4       38.57       50.80      9.54 o 
   0   5   4      105.22      136.46      8.65 o 
   1   5   4       82.32       74.19      8.65 o 
   2   5   4      107.72      112.00     10.88 o 
   3   5   4      129.20      109.82     11.66 o 
   4   5   4       21.43       23.22      6.99 o 
   5   5   4        2.12        1.94      3.93 o 
   6   5   4       57.20       75.98     13.12 o 
   7   5   4        8.85        5.39      6.99 o 
   8   5   4       42.80       38.23     10.83 o 
   9   5   4        2.08       -3.06      6.12 o 
  -7   6   4       12.41        3.16     10.30 o 
  -6   6   4        1.23        4.57      8.84 o 
  -5   6   4        2.66        1.35      4.19 o 
  -4   6   4      221.50      207.35     11.96 o 
  -3   6   4        2.77        4.97      4.64 o 
  -2   6   4        0.03       -1.22      2.70 o 
  -1   6   4       10.02        5.77      3.57 o 
   0   6   4      364.86      380.38     12.42 o 
   1   6   4      757.65      831.61     26.04 o 
   2   6   4       91.81       99.17     10.88 o 
   3   6   4      111.70       83.53     10.98 o 
   4   6   4        1.03       -2.43      3.79 o 
   5   6   4      103.41      122.78     14.96 o 
   6   6   4       17.12       11.85      7.53 o 
   7   6   4        4.92        7.19      7.14 o 
   8   6   4       51.82       37.63      7.69 o 
   9   6   4        1.19        2.53      7.77 o 
  -7   7   4        0.45       -1.51      9.81 o 
  -6   7   4        2.58       -2.43      8.31 o 
  -5   7   4       40.39       37.06     10.32 o 
  -4   7   4        2.24        2.85      4.22 o 
  -3   7   4        9.96        9.30      4.08 o 
  -2   7   4       95.96       93.18      8.40 o 
  -1   7   4      136.59      142.03      9.46 o 
   0   7   4       39.05       31.58      6.90 o 
   1   7   4        1.43        1.94      3.50 o 
   2   7   4       49.52       51.69      9.13 o 
   3   7   4        6.62        8.70      5.20 o 
   4   7   4       21.61       15.50      7.29 o 
   5   7   4       11.95       10.54      6.70 o 
   6   7   4        0.57        1.99      5.93 o 
   7   7   4        1.37        5.25      8.09 o 
   8   7   4        2.83        6.40      5.68 o 
   9   7   4        9.79        5.39     10.20 o 
  -6   8   4        7.11        5.88      9.42 o 
  -5   8   4        1.03        0.41      4.87 o 
  -4   8   4       10.51        6.91      5.08 o 
  -3   8   4       17.60       11.15      4.86 o 
  -2   8   4       35.80       27.34      5.50 o 
  -1   8   4        3.12        1.00      4.52 o 
   0   8   4       18.02       17.29      5.97 o 
   1   8   4       79.61       65.44     10.83 o 
   2   8   4       23.25       16.61      6.17 o 
   3   8   4        7.43       18.26      7.29 o 
   4   8   4       10.41       10.74      6.99 o 
   5   8   4       11.82       12.82      7.77 o 
   6   8   4        0.00       -2.45      5.42 o 
   7   8   4        0.02      -10.24      8.18 o 
   8   8   4        1.64       -4.51      5.94 o 
  -5   9   4        0.26        2.66      5.89 o 
  -4   9   4        0.31        0.95      4.98 o 
  -3   9   4        8.26        2.43      5.00 o 
  -2   9   4        6.17        9.78      4.92 o 
  -1   9   4        0.19       -5.32      3.55 o 
   0   9   4       12.55       16.66      6.70 o 
   1   9   4       19.18       10.59      5.88 o 
   2   9   4        0.73        2.19      5.49 o 
   3   9   4        2.60        6.57      4.92 o 
   4   9   4        9.83       10.35      5.39 o 
   5   9   4       14.92       15.40      6.65 o 
   6   9   4        0.03        1.70      6.12 o 
   7   9   4        0.20        3.00      9.03 o 
  -4  10   4        8.06        4.24      6.51 o 
  -3  10   4        2.34        4.21      5.45 o 
  -2  10   4        1.75        2.77      6.99 o 
  -1  10   4        0.45        0.68      5.93 o 
   0  10   4       32.90       28.42      9.33 o 
   1  10   4        3.75       -3.30      4.37 o 
   2  10   4       35.51       37.21     10.30 o 
   3  10   4       10.70       13.57      5.82 o 
   4  10   4       10.41       17.15      7.05 o 
   5  10   4        0.71        2.06      6.27 o 
   6  10   4        0.00       -6.37      5.40 o 
  -2  11   4        4.08        3.35      7.82 o 
  -1  11   4        6.79       -3.69      6.95 o 
   0  11   4        1.09       -3.06      5.59 o 
   1  11   4       10.16       12.82      7.53 o 
   2  11   4       20.05        2.96      7.14 o 
   3  11   4        0.07       -7.72      5.15 o 
   4  11   4        3.32       -7.08      4.72 o 
   5  11   4        0.24       -1.42      6.20 o 
   0  -9   5        3.23       -8.21      7.97 o 
   1  -9   5        0.57        4.81      8.21 o 
   2  -9   5        2.34      -10.49      7.72 o 
  -3  -8   5        1.60        1.94      8.02 o 
  -2  -8   5        0.33       -1.55      7.09 o 
  -1  -8   5        0.93        3.16      5.36 o 
   0  -8   5        1.25       -3.06      6.07 o 
   1  -8   5        6.16       12.10      8.65 o 
   2  -8   5       20.38       13.99      9.42 o 
   3  -8   5        0.14        8.50      9.86 o 
   4  -8   5        0.13       19.28     11.17 o 
  -5  -7   5        0.96        1.07      8.45 o 
  -4  -7   5       57.94       56.25     14.62 o 
  -3  -7   5        1.98       -5.93      6.12 o 
  -2  -7   5        3.95       13.41      7.48 o 
  -1  -7   5        0.80       -0.68      4.10 o 
   0  -7   5        0.60        0.65      4.27 o 
   1  -7   5        0.43        3.74      6.31 o 
   2  -7   5       26.21       14.72      8.99 o 
   3  -7   5        6.39        6.12      8.16 o 
   4  -7   5        2.85        1.55      7.53 o 
   5  -7   5       12.15       -9.57      6.51 o 
   6  -7   5       14.22        6.75     11.12 o 
  -6  -6   5        4.72        5.49     10.15 o 
  -5  -6   5        0.49        0.34      8.94 o 
  -4  -6   5       16.94        9.28      8.70 o 
  -3  -6   5        4.21        4.13      6.61 o 
  -2  -6   5        0.61       -3.01      5.10 o 
  -1  -6   5        4.76        8.53      4.20 o 
   0  -6   5        1.18       -0.54      3.51 o 
   1  -6   5       12.32       22.62      6.73 o 
   2  -6   5        5.76        3.89      7.04 o 
   3  -6   5       28.70       37.89     10.93 o 
   4  -6   5       24.59        9.72      8.02 o 
   5  -6   5       13.45       20.21     10.78 o 
   6  -6   5        1.44       -2.53      8.55 o 
   7  -6   5        4.77        4.86     10.93 o 
  -6  -5   5        3.67       12.29     10.10 o 
  -5  -5   5        1.85        1.89      8.45 o 
  -4  -5   5       28.81       27.69      9.67 o 
  -3  -5   5        7.25        6.70      6.22 o 
  -2  -5   5      311.13      316.03     19.68 o 
  -1  -5   5        1.63        3.23      9.62 o 
   0  -5   5        2.00        2.24      3.00 o 
   1  -5   5       18.83       28.23      5.04 o 
   2  -5   5       12.65       14.78      4.69 o 
   3  -5   5       15.93       24.73      8.31 o 
   4  -5   5       36.53       36.19     10.93 o 
   5  -5   5       80.69       56.64     13.70 o 
   6  -5   5       58.83       55.96     14.96 o 
   7  -5   5        0.79       -2.14      8.16 o 
   8  -5   5        9.71        4.32     10.74 o 
  -7  -4   5       15.94        5.83      9.81 o 
  -6  -4   5        0.21        6.12      9.28 o 
  -5  -4   5        7.83       -1.80      6.99 o 
  -4  -4   5        0.17        3.21      6.36 o 
  -3  -4   5        9.41        5.97      5.78 o 
  -2  -4   5       97.32       90.70      7.25 o 
  -1  -4   5       75.07       81.97      6.91 o 
   0  -4   5       51.39       47.49      5.70 o 
   1  -4   5        1.73       -0.37      2.43 o 
   2  -4   5        3.94        3.02      2.79 o 
   3  -4   5       14.78        8.60      3.32 o 
   4  -4   5        0.00        1.26      5.10 o 
   5  -4   5        1.91        0.83      6.65 o 
   6  -4   5        0.95       -8.89      5.93 o 
   7  -4   5        4.34       -1.51      7.09 o 
   8  -4   5        3.32        0.34      7.77 o 
  -7  -3   5        0.09        3.25      9.38 o 
  -6  -3   5        0.28        1.55      7.43 o 
  -5  -3   5       39.04       40.51     11.32 o 
  -4  -3   5       74.56       73.55     12.19 o 
  -3  -3   5       16.16       14.52      6.41 o 
  -2  -3   5      192.79      204.85      8.52 o 
  -1  -3   5      180.73      211.75     12.68 o 
   0  -3   5       77.16       83.90      6.42 o 
   1  -3   5        6.94        6.57      2.73 o 
   2  -3   5      138.14      144.58      7.61 o 
   3  -3   5      250.29      239.10      9.46 o 
   4  -3   5        1.48       -1.29      3.18 o 
   5  -3   5      186.02      155.16     17.44 o 
   6  -3   5        4.50        0.29      6.27 o 
   7  -3   5       12.31        0.78      6.70 o 
   8  -3   5       80.82       73.31     16.42 o 
   9  -3   5        0.44        0.53      9.81 o 
  -8  -2   5        0.66        5.97      9.47 o 
  -7  -2   5        0.30        8.89      8.99 o 
  -6  -2   5        0.00        5.59      7.14 o 
  -5  -2   5       59.09       80.94     13.07 o 
  -4  -2   5        2.45        1.65      4.13 o 
  -3  -2   5       43.50       54.07      9.13 o 
  -2  -2   5        3.61        2.15      2.14 o 
  -1  -2   5       56.57       62.68      9.57 o 
   0  -2   5       80.76       97.69      9.23 o 
   1  -2   5      355.60      355.69     10.65 o 
   2  -2   5      459.40      492.17     12.48 o 
   3  -2   5       58.60       69.03      5.74 o 
   4  -2   5        9.48       18.40      2.81 o 
   5  -2   5       95.71       98.81      7.04 o 
   6  -2   5       53.75       45.13     11.32 o 
   7  -2   5        2.55        1.31      6.31 o 
   8  -2   5       17.11       21.13      9.96 o 
   9  -2   5        2.88       -6.22      8.26 o 
  -8  -1   5       11.23       11.22      9.28 o 
  -7  -1   5        0.26        1.46      7.24 o 
  -6  -1   5        5.59        3.01      6.51 o 
  -5  -1   5        8.99       14.57      5.93 o 
  -4  -1   5        6.50        8.06      4.52 o 
  -3  -1   5       21.89       29.73      6.41 o 
  -2  -1   5       14.72       14.40      2.12 o 
  -1  -1   5       12.60       11.47      2.43 o 
   0  -1   5      770.22      759.12     14.24 o 
   1  -1   5      168.48      165.52      6.86 o 
   2  -1   5       32.33       35.42      4.10 o 
   3  -1   5      132.69      132.18      7.34 o 
   4  -1   5        1.14        2.05      1.72 o 
   5  -1   5      543.29      541.91     13.52 o 
   6  -1   5       84.41      109.99     14.87 o 
   7  -1   5        7.63        7.77      7.82 o 
   8  -1   5        2.56       12.58      8.11 o 
   9  -1   5        0.09        5.68      8.89 o 
  10  -1   5       21.45       26.72     13.46 o 
  -8   0   5       22.07       22.75     14.18 o 
  -7   0   5       13.39       15.40      8.06 o 
  -6   0   5       29.01       32.26      8.65 o 
  -5   0   5        2.08        2.43      4.37 o 
  -4   0   5        0.00        1.07      3.11 o 
  -3   0   5      107.36      100.82      9.91 o 
  -2   0   5       67.31       68.45      8.02 o 
  -1   0   5      358.44      356.80      7.85 o 
   0   0   5      820.99      809.15     13.72 o 
   1   0   5       42.71       48.99      5.63 o 
   2   0   5       73.98       77.35      5.63 o 
   3   0   5      802.87      776.50     16.68 o 
   4   0   5       22.90       24.98      4.36 o 
   5   0   5      237.30      248.25     12.71 o 
   6   0   5       57.21       58.07     17.63 o 
   7   0   5       25.96       28.17      9.96 o 
   8   0   5        1.34       -3.64      7.09 o 
   9   0   5        8.98       12.58     10.30 o 
  10   0   5        3.90       -3.59      8.36 o 
  -8   1   5        4.22        1.31     10.30 o 
  -7   1   5        0.37       -0.48      4.71 o 
  -6   1   5      165.52      136.27     16.30 o 
  -5   1   5       53.04       53.98      7.10 o 
  -4   1   5       44.95       45.18      7.53 o 
  -3   1   5      122.75      120.51     10.06 o 
  -2   1   5       64.66       56.31      6.66 o 
  -1   1   5      617.14      638.04     10.59 o 
   0   1   5      719.29      732.93     11.33 o 
   1   1   5      411.39      374.32      9.61 o 
   2   1   5        2.57        3.52      2.13 o 
   3   1   5        6.54        4.81      2.53 o 
   4   1   5      235.37      215.78     15.31 o 
   5   1   5        1.57        7.48      2.93 o 
   6   1   5       52.27       44.84     12.02 o 
   7   1   5       24.45       18.94      8.16 o 
   8   1   5        0.01        3.21      6.36 o 
   9   1   5        1.53       -6.70      6.65 o 
  10   1   5        0.00       -5.73      8.21 o 
  -8   2   5        3.63       -5.73     10.39 o 
  -7   2   5       32.55       35.61     12.97 o 
  -6   2   5        0.01       -0.68      5.00 o 
  -5   2   5        3.43        1.54      3.19 o 
  -4   2   5      128.81      125.02      9.18 o 
  -3   2   5        0.63        0.93      1.63 o 
  -2   2   5      411.21      422.75     10.17 o 
  -1   2   5      552.72      556.49      9.02 o 
   0   2   5       27.61       31.47      3.08 o 
   1   2   5        9.58        8.01      2.36 o 
   2   2   5      362.93      376.30     14.86 o 
   3   2   5       68.38       67.32      6.24 o 
   4   2   5      255.08      248.12     16.19 o 
   5   2   5       76.32       70.74     11.27 o 
   6   2   5       10.99       21.03      7.77 o 
   7   2   5        0.03        6.85      6.31 o 
   8   2   5        0.72        6.31      8.36 o 
   9   2   5       45.54       42.38      7.50 o 
  10   2   5        5.62       -2.86      6.46 o 
  -8   3   5        5.69       -2.28      8.94 o 
  -7   3   5        5.28        4.86     10.59 o 
  -6   3   5        4.86        3.45      8.31 o 
  -5   3   5        0.25        1.31      7.99 o 
  -4   3   5      471.41      505.68     16.84 o 
  -3   3   5      317.97      338.68      8.11 o 
  -2   3   5       75.47       73.57      5.36 o 
  -1   3   5     1020.35     1055.96     13.39 o 
   0   3   5        3.14        1.79      1.61 o 
   1   3   5      726.72      745.75     17.67 o 
   2   3   5     1190.54     1224.73     21.36 o 
   3   3   5      576.84      581.22     15.04 o 
   4   3   5      522.47      524.79     15.20 o 
   5   3   5       26.21       23.37      5.25 o 
   6   3   5       23.56       22.04     11.15 o 
   7   3   5        0.05        1.72      3.98 o 
   8   3   5       62.41       87.65     21.47 o 
   9   3   5       28.61       21.48      6.79 o 
  10   3   5        0.81       -0.03      4.37 o 
  -8   4   5        0.08       -1.36     12.48 o 
  -7   4   5        0.04        5.73     10.35 o 
  -6   4   5        0.85       -2.19      8.21 o 
  -5   4   5        0.51       -1.12      6.70 o 
  -4   4   5        7.28        6.17      7.19 o 
  -3   4   5       53.25       56.86      7.04 o 
  -2   4   5       26.22       26.53      3.07 o 
  -1   4   5       22.16       22.34      4.18 o 
   0   4   5        1.29        2.52      1.60 o 
   1   4   5       97.49       99.37      4.89 o 
   2   4   5       16.83       23.71      6.22 o 
   3   4   5        8.48        4.95      5.00 o 
   4   4   5       50.61       65.53     10.44 o 
   5   4   5      126.34      130.85     14.33 o 
   6   4   5      225.80      229.87     19.29 o 
   7   4   5        3.71        8.36      7.33 o 
   8   4   5        2.60       -1.07      6.41 o 
   9   4   5        3.39        6.80      8.84 o 
  10   4   5        0.02        8.11      6.99 o 
  -7   5   5        0.10        2.67      9.76 o 
  -6   5   5       92.19       85.17     17.39 o 
  -5   5   5        2.46       -4.32      6.07 o 
  -4   5   5        1.11       -3.67      4.86 o 
  -3   5   5       29.36       32.72      6.39 o 
  -2   5   5      168.44      158.43      6.23 o 
  -1   5   5      412.09      426.29     16.94 o 
   0   5   5      327.43      338.54     12.86 o 
   1   5   5      323.43      344.77     16.68 o 
   2   5   5        3.23        5.25      4.47 o 
   3   5   5      191.42      184.53     13.85 o 
   4   5   5       66.48       56.21     10.10 o 
   5   5   5        3.34        5.44      5.49 o 
   6   5   5      334.25      387.56     24.01 o 
   7   5   5        5.13       -3.79      6.46 o 
   8   5   5       11.47        5.49      8.60 o 
   9   5   5        0.96        0.29      8.84 o 
  10   5   5        0.80       -6.12      4.86 o 
  -7   6   5       17.55       17.73     12.39 o 
  -6   6   5        0.16        3.59     10.15 o 
  -5   6   5       11.93       18.31      9.81 o 
  -4   6   5       13.65       10.31      4.68 o 
  -3   6   5       64.64       61.94      7.25 o 
  -2   6   5      111.01      102.18      9.52 o 
  -1   6   5       49.96       50.91     13.65 o 
   0   6   5       73.31       66.60      6.52 o 
   1   6   5       31.31       22.98      6.12 o 
   2   6   5        8.87        5.83      4.52 o 
   3   6   5       13.64        4.23      4.03 o 
   4   6   5       11.81        5.88      5.54 o 
   5   6   5        9.72       10.01      6.99 o 
   6   6   5        3.64        8.79      6.95 o 
   7   6   5       45.07       28.47     10.64 o 
   8   6   5       21.29       17.44     10.06 o 
   9   6   5        0.04        3.57      5.86 o 
  -7   7   5        0.73        2.72     11.61 o 
  -6   7   5        1.24        3.59     10.01 o 
  -5   7   5       15.48       19.53      9.67 o 
  -4   7   5       26.76       10.88      6.85 o 
  -3   7   5        0.13        3.74      3.60 o 
  -2   7   5       32.59       24.80      5.98 o 
  -1   7   5      131.80      153.98     10.86 o 
   0   7   5       23.35       21.14      4.56 o 
   1   7   5       77.07       71.22     10.11 o 
   2   7   5        0.18        0.44      3.69 o 
   3   7   5       43.43       33.86      8.55 o 
   4   7   5        6.48        1.85      4.52 o 
   5   7   5        5.87       -2.19      5.78 o 
   6   7   5        1.80        1.60      6.02 o 
   7   7   5       19.15       24.24     10.20 o 
   8   7   5       46.15       19.43     10.40 o 
   9   7   5        0.12       -4.17      8.69 o 
  -6   8   5        0.03        5.68      9.04 o 
  -5   8   5        6.37        1.85      7.33 o 
  -4   8   5       13.44       13.18      5.34 o 
  -3   8   5        5.96       11.42      4.68 o 
  -2   8   5       83.32       73.85      8.43 o 
  -1   8   5       17.95       14.95      4.62 o 
   0   8   5        0.15        2.33      3.64 o 
   1   8   5        2.80        5.39      4.52 o 
   2   8   5        5.96        5.54      4.95 o 
   3   8   5       18.07       24.05      8.45 o 
   4   8   5        4.73        1.41      6.02 o 
   5   8   5        6.53       -7.80      5.20 o 
   6   8   5        3.49       -6.90      6.56 o 
   7   8   5        2.59        6.95      8.70 o 
   8   8   5        0.19       -1.21      5.33 o 
  -5   9   5        2.04       -1.75      5.38 o 
  -4   9   5        0.00       -1.34      4.88 o 
  -3   9   5        0.02       -3.01      4.26 o 
  -2   9   5       32.63       28.48      6.45 o 
  -1   9   5       20.33       29.87      8.50 o 
   0   9   5       14.70        5.73      5.54 o 
   1   9   5       21.34       21.66      7.29 o 
   2   9   5       71.90       55.04     10.88 o 
   3   9   5        0.34       -3.64      5.29 o 
   4   9   5        3.05       -7.09      5.93 o 
   5   9   5        8.94       20.64      9.04 o 
   6   9   5        2.78        8.79      6.30 o 
   7   9   5        2.60        4.74      9.23 o 
  -4  10   5        3.29        1.20      7.53 o 
  -3  10   5       10.30       10.03      6.28 o 
  -2  10   5        0.10        4.71      6.70 o 
  -1  10   5       31.78       42.94     10.35 o 
   0  10   5       74.71       63.40     12.29 o 
   1  10   5        2.48        2.62      5.88 o 
   2  10   5       15.45        8.06      6.80 o 
   3  10   5        1.42        4.27      6.99 o 
   4  10   5        7.15       -0.66      5.31 o 
   5  10   5        4.14        5.20     11.54 o 
   6  10   5        0.01       -2.06      6.73 o 
  -2  11   5        1.12       -3.21      6.56 o 
  -1  11   5        2.89        4.86      7.43 o 
   0  11   5        5.20       20.45      9.18 o 
   1  11   5        8.92        3.50      6.80 o 
   2  11   5        3.84       -6.99      4.66 o 
   3  11   5        2.38       -7.63      5.78 o 
   4  11   5        0.47       -7.27      7.31 o 
   5  11   5        0.00       -6.37      6.57 o 
  -2  -8   6        0.79        0.58      7.77 o 
   0  -8   6       11.49       -5.63      8.16 o 
   1  -8   6       13.61        7.14      9.38 o 
   2  -8   6        5.73       -4.95      8.94 o 
   3  -8   6        3.02       10.35     10.10 o 
  -4  -7   6        2.51        9.91      9.13 o 
  -3  -7   6        0.24        4.66      7.38 o 
  -2  -7   6        0.35        7.43      7.63 o 
  -1  -7   6        3.95        2.91      6.75 o 
   0  -7   6        9.47        1.74      4.89 o 
   1  -7   6        3.26        5.25      7.87 o 
   2  -7   6        5.16       -3.25      6.85 o 
   3  -7   6        6.52        5.39      8.65 o 
   4  -7   6        0.04       -6.51      6.95 o 
   5  -7   6        2.75        9.47     10.59 o 
  -5  -6   6        2.38        1.31      8.70 o 
  -4  -6   6       32.42       18.75      9.91 o 
  -3  -6   6        0.77        2.04      6.07 o 
  -2  -6   6        0.23        4.23      6.22 o 
  -1  -6   6       27.01       18.46      7.53 o 
   0  -6   6        1.31        1.18      6.39 o 
   1  -6   6       21.20       20.52      5.54 o 
   2  -6   6        9.50       14.86      8.70 o 
   3  -6   6       61.41       52.66     12.78 o 
   4  -6   6       78.36       61.60     15.30 o 
   5  -6   6        1.63        2.38      9.18 o 
   6  -6   6       11.74       29.97     13.16 o 
   7  -6   6        1.26        0.97      9.18 o 
  -6  -5   6        0.53       -5.39      8.94 o 
  -5  -5   6        1.09       -1.70      6.99 o 
  -4  -5   6       17.98        3.84      7.63 o 
  -3  -5   6       12.41       19.14      7.63 o 
  -2  -5   6       43.67       35.07      9.42 o 
  -1  -5   6       15.55       12.84      6.46 o 
   0  -5   6        1.30        2.27      3.73 o 
   1  -5   6        7.08        5.40      3.87 o 
   2  -5   6        7.52        3.03      5.61 o 
   3  -5   6        3.89       -0.19      6.51 o 
   4  -5   6       21.99       11.66      8.50 o 
   5  -5   6        0.31       -4.66      6.99 o 
   6  -5   6        0.84       -4.37      6.51 o 
   7  -5   6        2.38        3.40      9.28 o 
  -6  -4   6        5.02        0.87      8.74 o 
  -5  -4   6        2.99       -1.94      6.85 o 
  -4  -4   6       12.82        5.93      6.31 o 
  -3  -4   6       16.22        8.50      5.78 o 
  -2  -4   6        5.56        1.36      5.25 o 
  -1  -4   6        3.40        0.75      2.85 o 
   0  -4   6       12.22       13.66      5.12 o 
   1  -4   6      228.92      232.51     14.10 o 
   2  -4   6        0.00       -2.23      6.70 o 
   3  -4   6      173.12      190.90     19.87 o 
   4  -4   6       16.88       18.26      8.26 o 
   5  -4   6       12.76       11.27      7.58 o 
   6  -4   6      146.51      119.77     19.24 o 
   7  -4   6        0.09        5.73      8.02 o 
   8  -4   6        0.03        0.73      8.06 o 
  -7  -3   6        5.94        7.58     10.49 o 
  -6  -3   6        1.95        0.73      7.38 o 
  -5  -3   6       12.02        6.12      7.58 o 
  -4  -3   6       22.56        7.19      6.17 o 
  -3  -3   6        3.11        0.29      4.52 o 
  -2  -3   6        1.27       -2.04      4.08 o 
  -1  -3   6      131.81      107.02      7.51 o 
   0  -3   6      124.08      138.23      8.31 o 
   1  -3   6       54.15       55.81      5.89 o 
   2  -3   6        9.22        8.63      8.79 o 
   3  -3   6      112.63      112.45     14.24 o 
   4  -3   6       40.33       34.37      6.17 o 
   5  -3   6       37.36       38.18     10.78 o 
   6  -3   6       40.81       44.16     12.44 o 
   7  -3   6        1.72        5.44      8.16 o 
   8  -3   6        4.16       -0.83      7.38 o 
   9  -3   6       14.13       10.25     11.42 o 
  -7  -2   6        0.31        4.52      7.82 o 
  -6  -2   6        0.50        6.41      7.58 o 
  -5  -2   6        6.81        4.23      6.51 o 
  -4  -2   6       10.52        9.08      6.12 o 
  -3  -2   6        4.16        3.59      4.23 o 
  -2  -2   6       57.28       40.81      7.97 o 
  -1  -2   6        2.86        4.21      2.68 o 
   0  -2   6       15.75       12.41      7.92 o 
   1  -2   6      158.32      153.73      7.74 o 
   2  -2   6      139.16      124.44      7.32 o 
   3  -2   6      378.58      388.49     12.41 o 
   4  -2   6      139.40      140.07      8.89 o 
   5  -2   6       17.19       23.92      5.11 o 
   6  -2   6       18.03       24.63      9.72 o 
   7  -2   6        3.13        3.30      7.19 o 
   8  -2   6       25.58       20.55     10.44 o 
   9  -2   6       12.62       -7.24      7.09 o 
  -8  -1   6        4.04        8.70      9.23 o 
  -7  -1   6        0.33       -9.11      6.07 o 
  -6  -1   6        3.06       -5.29      5.29 o 
  -5  -1   6       13.12       16.81      7.04 o 
  -4  -1   6       18.91       27.54      6.85 o 
  -3  -1   6       27.06       24.00      6.41 o 
  -2  -1   6      308.97      324.78     16.67 o 
  -1  -1   6       24.12       22.36      3.29 o 
   0  -1   6      135.86      138.67      6.96 o 
   1  -1   6      233.32      219.13      9.26 o 
   2  -1   6        7.95        7.23      2.91 o 
   3  -1   6      338.89      328.22     11.38 o 
   4  -1   6       41.44       33.27      5.19 o 
   5  -1   6      136.54      136.26      9.45 o 
   6  -1   6        2.66        2.28      6.75 o 
   7  -1   6       13.91        2.43      6.85 o 
   8  -1   6       25.09       26.96     10.78 o 
   9  -1   6        0.07        8.21      8.26 o 
  -8   0   6       31.76       28.93      7.96 o 
  -7   0   6       15.39       15.74      8.16 o 
  -6   0   6        1.80        7.19      6.80 o 
  -5   0   6       12.04       14.04      5.59 o 
  -4   0   6        2.66        0.78      3.98 o 
  -3   0   6      173.58      197.10     13.22 o 
  -2   0   6      524.75      531.80     19.99 o 
  -1   0   6      148.83      160.59      8.14 o 
   0   0   6       95.38      108.45      5.82 o 
   1   0   6       17.45       13.67      4.76 o 
   2   0   6      673.72      680.43     18.18 o 
   3   0   6        3.31        6.22      2.90 o 
   4   0   6      420.69      373.77     13.12 o 
   5   0   6        0.10       -1.36      4.13 o 
   6   0   6        1.97        7.68      6.27 o 
   7   0   6       17.49       29.05      9.96 o 
   8   0   6        8.03        7.92      8.45 o 
   9   0   6        0.24       -4.23      8.40 o 
  10   0   6        6.90        3.01      8.84 o 
  -8   1   6        0.04        1.46      8.94 o 
  -7   1   6        0.00        3.17      5.41 o 
  -6   1   6        9.01        8.03      5.06 o 
  -5   1   6        1.03        2.25      3.75 o 
  -4   1   6       39.72       41.39      7.82 o 
  -3   1   6       72.22       67.92      8.55 o 
  -2   1   6        2.96        1.41      2.67 o 
  -1   1   6       66.97       70.50      4.55 o 
   0   1   6      464.05      520.62     12.74 o 
   1   1   6       22.19       17.57      3.14 o 
   2   1   6     1202.40     1232.64     24.41 o 
   3   1   6      130.65      160.96      8.72 o 
   4   1   6       16.10       14.90      4.04 o 
   5   1   6        7.16       11.27      6.17 o 
   6   1   6        3.80        4.57      6.61 o 
   7   1   6      109.64       95.47     15.64 o 
   8   1   6       13.74       12.19      8.45 o 
   9   1   6        2.22       -4.95      6.46 o 
  10   1   6        3.71        2.91      9.72 o 
  -8   2   6        0.03        9.47     11.17 o 
  -7   2   6        0.03       -1.36      8.36 o 
  -6   2   6       52.76       51.13     14.67 o 
  -5   2   6       38.85       44.27      6.71 o 
  -4   2   6        2.61        0.62      2.95 o 
  -3   2   6      268.83      258.81     10.80 o 
  -2   2   6        8.36       10.81      2.09 o 
  -1   2   6      420.36      430.64     14.83 o 
   0   2   6      730.48      757.39     11.74 o 
   1   2   6       14.40       13.84      1.94 o 
   2   2   6     1632.52     1805.09     18.62 o 
   3   2   6       66.76       72.69     10.47 o 
   4   2   6       50.54       46.69      8.79 o 
   5   2   6        0.47       -0.24      4.71 o 
   6   2   6      271.85      304.55     21.29 o 
   7   2   6       57.30       80.55     14.57 o 
   8   2   6        9.48        2.87      7.68 o 
   9   2   6       61.87       34.15     13.55 o 
  10   2   6        0.16        5.12      9.57 o 
  -8   3   6        0.54        2.04     11.71 o 
  -7   3   6        0.35        0.00      8.50 o 
  -6   3   6        1.76        4.52      8.31 o 
  -5   3   6       18.02       14.71      4.54 o 
  -4   3   6       66.30       83.47      9.23 o 
  -3   3   6        0.05       -1.61      2.28 o 
  -2   3   6       72.02       71.35      4.08 o 
  -1   3   6        0.74       -0.73      1.54 o 
   0   3   6        9.72       10.81      2.48 o 
   1   3   6      402.91      429.05      8.95 o 
   2   3   6       27.04       34.97      4.74 o 
   3   3   6      491.48      478.46     11.83 o 
   4   3   6      473.53      443.48     14.70 o 
   5   3   6       18.02       21.53      4.55 o 
   6   3   6       46.69       58.07      7.81 o 
   7   3   6        3.66        9.30      4.70 o 
   8   3   6        1.00        1.98      7.46 o 
   9   3   6       11.02        9.21      5.99 o 
  10   3   6       12.22       -1.22      6.62 o 
  -7   4   6        0.04       -0.87      9.96 o 
  -6   4   6        0.85        3.69      8.11 o 
  -5   4   6       22.11       35.95     12.58 o 
  -4   4   6       37.28       36.63     11.27 o 
  -3   4   6       44.03       47.05      5.31 o 
  -2   4   6      160.21      164.84      8.81 o 
  -1   4   6      151.94      153.76      5.99 o 
   0   4   6       94.16      103.10      5.36 o 
   1   4   6        7.78        9.47      2.35 o 
   2   4   6      156.53      166.20     13.51 o 
   3   4   6      213.15      245.99     16.72 o 
   4   4   6     1290.04     1305.63     39.09 o 
   5   4   6       47.17       49.95     14.55 o 
   6   4   6       32.90       17.05      4.79 o 
   7   4   6        2.50        2.69      4.20 o 
   8   4   6        1.77       -2.07      7.36 o 
   9   4   6       20.73       17.25      6.75 o 
  10   4   6        4.69       -5.59      9.52 o 
  -7   5   6        4.68        1.65     11.42 o 
  -6   5   6        8.40        2.72      9.57 o 
  -5   5   6       10.08       15.11      9.04 o 
  -4   5   6       58.81       58.73     12.68 o 
  -3   5   6       72.91       75.40      7.01 o 
  -2   5   6       16.78       16.81      2.98 o 
  -1   5   6       77.90       69.69      5.92 o 
   0   5   6       20.55       12.11      2.86 o 
   1   5   6        0.39        0.04      1.87 o 
   2   5   6      322.26      339.79     18.13 o 
   3   5   6       40.11       51.40      9.42 o 
   4   5   6       13.90        8.16      5.05 o 
   5   5   6       56.15       70.68     12.87 o 
   6   5   6       12.31       15.30      8.65 o 
   7   5   6        0.23       -7.82      6.31 o 
   8   5   6        3.68       -0.34      8.31 o 
   9   5   6        0.61       -5.83      8.35 o 
  10   5   6        3.43        9.62     11.22 o 
  -7   6   6        5.68        9.28     13.07 o 
  -6   6   6       15.26       32.89     13.75 o 
  -5   6   6        0.72        0.58      7.92 o 
  -4   6   6       11.65        3.84      7.24 o 
  -3   6   6       22.20       13.81      4.62 o 
  -2   6   6       13.63        8.91      3.67 o 
  -1   6   6      281.21      297.04     14.49 o 
   0   6   6       48.48       52.15     12.27 o 
   1   6   6        8.12        3.16      4.37 o 
   2   6   6       67.46       47.71      8.99 o 
   3   6   6       51.31       61.65     10.83 o 
   4   6   6        2.09        0.19      4.52 o 
   5   6   6      181.85      185.67     18.76 o 
   6   6   6      104.52       84.15     14.57 o 
   7   6   6        1.34        8.65      8.02 o 
   8   6   6        6.29        5.78      8.74 o 
   9   6   6        0.08      -10.25      8.11 o 
  -6   7   6        4.41        6.36      9.72 o 
  -5   7   6       10.64        8.70      9.13 o 
  -4   7   6      122.86      110.92     17.15 o 
  -3   7   6        4.89        1.86      3.44 o 
  -2   7   6        4.31        7.08      3.84 o 
  -1   7   6        4.40        5.80      3.21 o 
   0   7   6        3.85        0.46      2.91 o 
   1   7   6       16.17       10.01      4.86 o 
   2   7   6       25.96       20.21      6.85 o 
   3   7   6       64.05       66.21     11.37 o 
   4   7   6        5.65        3.59      5.39 o 
   5   7   6       17.65       28.81      9.86 o 
   6   7   6        0.26        3.06      6.17 o 
   7   7   6        0.04       -8.60      5.73 o 
   8   7   6        3.46        9.28      8.70 o 
   9   7   6        4.70       10.44      9.13 o 
  -6   8   6        0.24        1.51      9.47 o 
  -5   8   6        0.56       -4.37      8.02 o 
  -4   8   6        8.18        2.25      4.54 o 
  -3   8   6       26.92       18.54      6.34 o 
  -2   8   6        8.62        6.15      3.96 o 
  -1   8   6        7.54        9.15      4.01 o 
   0   8   6      125.94      127.98     13.46 o 
   1   8   6        1.12        3.45      4.52 o 
   2   8   6       27.49       35.41      8.55 o 
   3   8   6       30.49       29.78      9.23 o 
   4   8   6       33.52       29.44      9.33 o 
   5   8   6        6.61        8.50      7.48 o 
   6   8   6       26.30       39.64     11.17 o 
   7   8   6        5.37        4.71      7.97 o 
   8   8   6        7.98       11.08      9.96 o 
  -5   9   6        4.72        0.24      8.06 o 
  -4   9   6        0.58        1.05      4.75 o 
  -3   9   6       30.36       27.30      6.67 o 
  -2   9   6      115.80      113.19     12.44 o 
  -1   9   6       12.35        9.24      5.08 o 
   0   9   6       23.49       45.27      9.91 o 
   1   9   6       14.47       17.10      7.04 o 
   2   9   6       38.58       58.63     11.61 o 
   3   9   6        6.36       11.22      7.19 o 
   4   9   6        1.14        4.47      6.80 o 
   5   9   6        0.07       -2.33      6.70 o 
   6   9   6       16.11       13.60     10.40 o 
   7   9   6        4.78       -4.47      8.21 o 
  -4  10   6        0.53        4.56      5.36 o 
  -3  10   6        0.44        2.48      4.82 o 
  -2  10   6        1.28       -0.92      4.36 o 
  -1  10   6        2.54        6.17      6.46 o 
   0  10   6       41.16       40.17      9.96 o 
   1  10   6        3.79       -1.17      5.25 o 
   2  10   6        0.05       -0.78      5.34 o 
   3  10   6        0.00       10.44      7.29 o 
   4  10   6        2.70       -0.24      6.36 o 
   5  10   6       10.36        3.93      8.50 o 
   6  10   6       13.43       19.62     10.64 o 
  -2  11   6        0.85       10.15      8.16 o 
  -1  11   6       13.04       -0.53      6.12 o 
   0  11   6       12.55       14.52      8.26 o 
   1  11   6        0.66        8.74      7.38 o 
   2  11   6        1.05        6.56      6.17 o 
   3  11   6        7.99        9.42      8.60 o 
   4  11   6        7.50        1.00      6.36 o 
   5  11   6        3.04       -3.51      5.81 o 
   1  -8   7        0.72        5.39     10.40 o 
  -3  -7   7       10.09        1.51      8.06 o 
  -2  -7   7        0.01        2.72      7.33 o 
  -1  -7   7        8.69        9.04      7.63 o 
   0  -7   7        1.26        5.97      6.07 o 
   1  -7   7       13.67       26.81     11.17 o 
   2  -7   7       53.62       50.91     14.33 o 
   3  -7   7        4.44       -2.96      8.65 o 
   4  -7   7        4.20       -0.63      9.18 o 
  -4  -6   7       11.69        4.42      7.63 o 
  -3  -6   7        5.94       14.43      9.04 o 
  -2  -6   7        0.13        1.85      6.80 o 
  -1  -6   7        4.25        5.63      6.65 o 
   0  -6   7        3.89        6.31      4.91 o 
   1  -6   7        3.10        5.38      4.48 o 
   2  -6   7       41.44       23.32     10.30 o 
   3  -6   7        1.63       -1.46      6.46 o 
   4  -6   7        1.30        5.97      9.18 o 
   5  -6   7        7.54        7.43     10.30 o 
   6  -6   7        2.19       15.16     11.61 o 
  -5  -5   7        1.69       -5.68      7.63 o 
  -4  -5   7        0.30       -3.35      5.93 o 
  -3  -5   7        0.71        0.92      6.51 o 
  -2  -5   7        1.11       -0.49      5.44 o 
  -1  -5   7       58.40       66.16     11.71 o 
   0  -5   7        1.40        1.29      5.10 o 
   1  -5   7       50.45       58.61      7.73 o 
   2  -5   7        8.06        9.04      4.75 o 
   3  -5   7        0.99        7.38      7.72 o 
   4  -5   7      108.36       98.97     17.93 o 
   5  -5   7        1.84       16.86     10.20 o 
   6  -5   7        2.39      -10.44      7.14 o 
   7  -5   7        0.12        8.40      9.57 o 
  -6  -4   7       17.89       21.71     11.37 o 
  -5  -4   7        0.02        7.53      8.84 o 
  -4  -4   7        2.77        9.57      7.72 o 
  -3  -4   7       16.32       22.93      8.65 o 
  -2  -4   7       26.08       16.76      6.99 o 
  -1  -4   7       18.06        5.54      5.63 o 
   0  -4   7        5.24       11.71     11.44 o 
   1  -4   7       73.20       79.31      8.03 o 
   2  -4   7        1.69        2.22      3.49 o 
   3  -4   7       38.73       41.54      6.11 o 
   4  -4   7       66.11       85.46     15.35 o 
   5  -4   7        1.68       -3.84      6.07 o 
   6  -4   7       28.13       24.43     11.51 o 
   7  -4   7       28.89       31.77     13.26 o 
   8  -4   7        0.21       -6.90      7.92 o 
  -6  -3   7        8.49        2.28      8.70 o 
  -5  -3   7        1.26        1.70      7.29 o 
  -4  -3   7       11.78        9.04      7.24 o 
  -3  -3   7        0.49        4.37      5.68 o 
  -2  -3   7        3.21       -0.10      4.71 o 
  -1  -3   7       37.76       39.06      8.26 o 
   0  -3   7      145.16      149.28     12.92 o 
   1  -3   7       28.48       41.87      5.88 o 
   2  -3   7       41.50       58.37      8.94 o 
   3  -3   7       23.39       19.84      7.21 o 
   4  -3   7        6.92        6.55      3.87 o 
   5  -3   7       20.76       15.88      9.13 o 
   6  -3   7       11.26       13.70      8.74 o 
   7  -3   7       22.68       30.21     11.80 o 
   8  -3   7        9.91        7.92      9.33 o 
  -7  -2   7        1.48        0.00      8.40 o 
  -6  -2   7        1.59       -3.98      7.24 o 
  -5  -2   7        0.38        3.79      6.70 o 
  -4  -2   7       85.74       88.86     13.31 o 
  -3  -2   7        2.80        4.91      5.34 o 
  -2  -2   7       36.37       33.52      8.02 o 
  -1  -2   7       31.69       44.64      8.50 o 
   0  -2   7       18.68       12.66      3.45 o 
   1  -2   7       96.27      104.02     22.15 o 
   2  -2   7        1.32        2.91      2.66 o 
   3  -2   7      254.97      255.43     11.01 o 
   4  -2   7       17.62       10.71      4.13 o 
   5  -2   7        0.31       -2.18      5.66 o 
   6  -2   7       86.36       94.54     16.57 o 
   7  -2   7        7.05       11.56      8.40 o 
   8  -2   7       70.37       74.33     17.15 o 
   9  -2   7        3.26        6.17      9.62 o 
  -7  -1   7        1.57       -5.05      7.48 o 
  -6  -1   7        0.02        2.91      7.09 o 
  -5  -1   7       15.32       -0.10      5.97 o 
  -4  -1   7      133.00      121.95     14.53 o 
  -3  -1   7       13.02        6.85      4.52 o 
  -2  -1   7      190.50      183.40     13.17 o 
  -1  -1   7        0.78       -0.22      2.77 o 
   0  -1   7      191.42      163.71      7.85 o 
   1  -1   7        0.01        1.90      2.47 o 
   2  -1   7      575.17      568.27     17.03 o 
   3  -1   7        4.95        2.98      2.42 o 
   4  -1   7       32.69       29.56      5.57 o 
   5  -1   7       99.58       91.74      8.81 o 
   6  -1   7       76.66       53.92     12.19 o 
   7  -1   7        0.19        2.38      7.33 o 
   8  -1   7        5.56        6.61      8.65 o 
   9  -1   7        0.02       10.25     10.44 o 
  -7   0   7        0.00        0.03      5.98 o 
  -6   0   7        0.52       -1.02      6.36 o 
  -5   0   7        3.52       -2.67      5.49 o 
  -4   0   7        0.09        1.21      4.08 o 
  -3   0   7       51.95       47.32      8.16 o 
  -2   0   7      128.69      128.67     11.61 o 
  -1   0   7        0.02        0.44      1.61 o 
   0   0   7      430.65      431.82     11.67 o 
   1   0   7       86.34       93.71      6.54 o 
   2   0   7       23.80       20.87      3.93 o 
   3   0   7       15.09       14.47      3.98 o 
   4   0   7        0.51       -2.17      2.74 o 
   5   0   7       61.10       51.93      7.01 o 
   6   0   7       43.37       48.87     11.42 o 
   7   0   7       15.68       10.20      7.33 o 
   8   0   7       20.36        0.73      8.06 o 
   9   0   7       19.71       10.98     10.54 o 
  10   0   7        7.86       10.40     10.35 o 
  -7   1   7        4.64        7.61      6.14 o 
  -6   1   7        0.28       -1.09      5.61 o 
  -5   1   7       33.07       29.80      6.62 o 
  -4   1   7        3.71        0.79      3.19 o 
  -3   1   7       94.15       99.55     10.64 o 
  -2   1   7       68.33       67.09      8.70 o 
  -1   1   7      140.45      148.32      6.85 o 
   0   1   7     1432.07     1505.53     17.65 o 
   1   1   7        0.21       -2.28      1.52 o 
   2   1   7        3.08        7.54      2.88 o 
   3   1   7        1.31        1.28      2.54 o 
   4   1   7      244.05      265.52     12.90 o 
   5   1   7       97.30       89.55     13.51 o 
   6   1   7       77.97       89.59     14.91 o 
   7   1   7      412.29      423.95     27.95 o 
   8   1   7        3.79        3.59      7.72 o 
   9   1   7        1.97       -0.15      6.99 o 
  10   1   7        0.12      -10.15      8.21 o 
  -7   2   7        2.51        7.97     10.30 o 
  -6   2   7       12.36       12.93      6.01 o 
  -5   2   7        0.12       -1.35      3.40 o 
  -4   2   7       31.50       29.18      5.78 o 
  -3   2   7        0.05        0.02      2.57 o 
  -2   2   7        5.21        1.46      3.86 o 
  -1   2   7      392.01      397.38      8.85 o 
   0   2   7        6.48        6.82      3.19 o 
   1   2   7      209.01      231.77      5.90 o 
   2   2   7      127.54      136.56      8.36 o 
   3   2   7       61.23       64.44      6.77 o 
   4   2   7       88.24       78.17      7.93 o 
   5   2   7        1.89        2.38      4.81 o 
   6   2   7       14.68        8.16      7.19 o 
   7   2   7        1.90       -7.97      5.34 o 
   8   2   7       50.83       67.38     14.48 o 
   9   2   7        9.49       12.82     10.40 o 
  10   2   7       50.08       49.56     17.05 o 
  -7   3   7        1.20        9.42     10.78 o 
  -6   3   7        2.87        2.38      9.52 o 
  -5   3   7        0.84       -0.70      3.48 o 
  -4   3   7       11.59        2.59      3.85 o 
  -3   3   7       31.96       22.68      4.65 o 
  -2   3   7      208.03      218.30     10.06 o 
  -1   3   7       26.80       27.04      3.24 o 
   0   3   7       46.30       52.60      4.29 o 
   1   3   7      607.87      639.97     11.49 o 
   2   3   7     1758.14     1954.02     41.54 o 
   3   3   7      182.48      181.35      8.34 o 
   4   3   7        1.36        4.85      3.74 o 
   5   3   7        0.47       -0.95      5.22 o 
   6   3   7        0.05       -1.07      3.77 o 
   7   3   7       61.23       68.12     21.94 o 
   8   3   7        9.98       14.79      7.27 o 
   9   3   7       37.60       49.95      9.53 o 
  10   3   7       41.64       43.76     10.17 o 
  -7   4   7        0.18       -3.35      9.86 o 
  -6   4   7       10.16        3.25      9.47 o 
  -5   4   7       19.88       14.67      9.62 o 
  -4   4   7        0.24        0.95      5.25 o 
  -3   4   7        0.05        2.37      2.89 o 
  -2   4   7       51.54       54.03      4.30 o 
  -1   4   7        0.40       -0.38      1.91 o 
   0   4   7      494.26      492.89     10.71 o 
   1   4   7        1.51        2.90      2.36 o 
   2   4   7        4.16        4.70      3.30 o 
   3   4   7        1.33       -1.45      2.78 o 
   4   4   7       34.33       40.85      9.47 o 
   5   4   7       13.35       15.35      4.76 o 
   6   4   7       10.83        9.21      4.94 o 
   7   4   7        4.28        0.78      4.63 o 
   8   4   7       42.45       39.72     17.07 o 
   9   4   7        1.22       -1.97      5.65 o 
  10   4   7        7.53        7.81     14.79 o 
  -7   5   7        0.22       -3.84     10.35 o 
  -6   5   7        0.00      -10.39      7.53 o 
  -5   5   7        0.02       -0.49      7.53 o 
  -4   5   7        3.27       -2.96      6.36 o 
  -3   5   7       94.20      122.77     16.32 o 
  -2   5   7       54.30       65.57      5.06 o 
  -1   5   7        4.11        0.93      2.11 o 
   0   5   7      129.61      131.79      6.56 o 
   1   5   7       24.33       23.56      3.57 o 
   2   5   7       27.40       34.27      5.33 o 
   3   5   7      481.64      463.76     23.54 o 
   4   5   7      113.27      139.06     16.08 o 
   5   5   7       45.47       31.14      9.52 o 
   6   5   7        1.55       -1.94      5.93 o 
   7   5   7        0.18        3.59      7.53 o 
   8   5   7        1.62        2.91      7.87 o 
   9   5   7        2.80        1.75      9.67 o 
  -6   6   7       66.02       48.05     15.06 o 
  -5   6   7        0.03       -5.78      7.14 o 
  -4   6   7        3.73        2.38      7.48 o 
  -3   6   7        7.08        8.26      7.33 o 
  -2   6   7       46.79       44.02      7.65 o 
  -1   6   7       52.97       54.80      5.07 o 
   0   6   7       19.90       22.73      3.72 o 
   1   6   7      154.71      148.57      8.99 o 
   2   6   7       64.71       66.31     10.69 o 
   3   6   7       22.09       10.49      5.83 o 
   4   6   7       11.58        9.67      6.07 o 
   5   6   7       17.91       35.07     10.40 o 
   6   6   7       21.54       31.96     10.59 o 
   7   6   7       19.98       26.23     10.20 o 
   8   6   7        3.48        2.87      7.92 o 
   9   6   7        3.47        2.28      9.57 o 
  -6   7   7        0.05       -2.53      8.94 o 
  -5   7   7        9.35       10.35      9.33 o 
  -4   7   7       37.36       60.72     13.36 o 
  -3   7   7        2.50        4.89      3.96 o 
  -2   7   7       33.76       34.57      5.85 o 
  -1   7   7        0.52        3.26      3.43 o 
   0   7   7       35.51       36.63      9.69 o 
   1   7   7      113.46      129.44     13.36 o 
   2   7   7      148.24      164.57     15.45 o 
   3   7   7        3.39       -4.95      3.79 o 
   4   7   7       67.72       57.52     11.90 o 
   5   7   7        2.74       -3.01      5.00 o 
   6   7   7        0.97       -0.34      6.85 o 
   7   7   7        8.50        0.29      7.82 o 
   8   7   7        0.04       -3.40      7.63 o 
   9   7   7        0.14        9.28      9.28 o 
  -5   8   7       12.49        7.53      9.62 o 
  -4   8   7       54.77       45.76     12.24 o 
  -3   8   7       14.62       11.62      4.86 o 
  -2   8   7        9.66       13.31      4.59 o 
  -1   8   7       34.08       30.10      5.88 o 
   0   8   7       60.88       47.54      7.09 o 
   1   8   7       45.86       51.78     10.35 o 
   2   8   7        6.49       18.02      7.19 o 
   3   8   7       43.60       24.24      8.26 o 
   4   8   7      168.86      244.31     21.62 o 
   5   8   7        6.79        1.65      6.61 o 
   6   8   7       16.19       16.42      9.47 o 
   7   8   7        0.25        8.70      9.96 o 
   8   8   7        2.38        1.36      9.52 o 
  -4   9   7        0.00        4.57      7.19 o 
  -3   9   7        0.04        1.80      4.45 o 
  -2   9   7       55.52       52.97      7.99 o 
  -1   9   7       15.12       10.04      4.76 o 
   0   9   7       10.73       19.53      6.99 o 
   1   9   7        1.35        4.61      5.44 o 
   2   9   7       28.86       23.22      8.26 o 
   3   9   7       26.39       14.91      7.72 o 
   4   9   7       42.06       17.34      8.55 o 
   5   9   7      121.50      151.00     19.68 o 
   6   9   7        0.34       -1.07      7.63 o 
   7   9   7        0.10        2.28      8.31 o 
  -3  10   7        2.85       -5.26      4.91 o 
  -2  10   7        0.13       -0.03      4.34 o 
  -1  10   7        0.15        0.49      5.39 o 
   0  10   7        1.75       -2.48      4.81 o 
   1  10   7       19.45        1.75      6.36 o 
   2  10   7       18.65       24.24      9.72 o 
   3  10   7        7.80        1.07      6.07 o 
   4  10   7        5.80       -4.47      6.46 o 
   5  10   7       29.53       41.39     12.87 o 
   6  10   7       88.06       86.53     17.59 o 
  -2  11   7        0.05       -2.04      7.29 o 
  -1  11   7        1.57       -3.45      5.49 o 
   0  11   7       19.92        5.34      6.75 o 
   1  11   7       28.56       29.78      9.42 o 
   2  11   7        0.05       -8.01      5.34 o 
   3  11   7        0.68        1.89      7.53 o 
   4  11   7        0.75       -6.22      7.72 o 
   5  11   7        3.31       12.58      9.38 o 
  -1  -7   8        0.59       -3.25      6.95 o 
   2  -7   8        6.03        7.48     10.40 o 
   3  -7   8        5.58       18.65     11.56 o 
  -3  -6   8        9.02       -1.94      7.38 o 
  -2  -6   8        1.22        5.68      7.33 o 
  -1  -6   8        7.94        3.06      6.61 o 
   0  -6   8        0.61        0.00      5.78 o 
   1  -6   8        1.40       -6.79      6.80 o 
   2  -6   8       29.47       29.92     11.27 o 
   3  -6   8        0.91       -2.62      8.60 o 
   4  -6   8        5.18        0.24      9.57 o 
   5  -6   8        0.08       11.95     11.71 o 
  -4  -5   8        3.74       -9.11      6.07 o 
  -3  -5   8        3.27       -8.74      6.02 o 
  -2  -5   8        4.32        6.22      6.99 o 
  -1  -5   8       42.29       41.15     10.59 o 
   0  -5   8        2.85        3.01      5.44 o 
   1  -5   8        9.67        9.47      7.21 o 
   2  -5   8       62.73       64.26      8.62 o 
   3  -5   8       12.22       16.61     10.01 o 
   4  -5   8       40.84       26.72     12.14 o 
   5  -5   8       12.47       12.82     10.06 o 
   6  -5   8        0.00       -6.12      9.81 o 
  -5  -4   8        0.17        5.25      8.70 o 
  -4  -4   8        0.19       -3.40      5.20 o 
  -3  -4   8        5.14       -3.84      5.44 o 
  -2  -4   8       17.35        7.92      5.78 o 
  -1  -4   8        0.22        1.51      5.34 o 
   0  -4   8        1.57        0.58      4.27 o 
   1  -4   8       28.02       21.49      7.82 o 
   2  -4   8        1.43       -0.78      4.04 o 
   3  -4   8       21.68       19.86      5.27 o 
   4  -4   8        0.68       -5.10      6.46 o 
   5  -4   8        3.73       10.98      9.42 o 
   6  -4   8       15.30       27.49     12.44 o 
   7  -4   8        0.52       -1.94      9.28 o 
  -6  -3   8       14.28       14.62     10.54 o 
  -5  -3   8        0.00       -2.72      7.29 o 
  -4  -3   8        6.87        1.26      6.41 o 
  -3  -3   8        2.36        3.06      4.95 o 
  -2  -3   8        4.16        3.11      5.63 o 
  -1  -3   8       16.18       31.04      7.87 o 
   0  -3   8        0.31        0.94      3.22 o 
   1  -3   8      131.98      118.46      9.10 o 
   2  -3   8       93.47       82.18     20.89 o 
   3  -3   8        9.84       10.25      4.53 o 
   4  -3   8      107.98      104.07      9.37 o 
   5  -3   8       21.99       18.70      9.91 o 
   6  -3   8       51.21       29.34     11.22 o 
   7  -3   8        1.20        7.19      9.23 o 
   8  -3   8        0.00       -8.21      8.99 o 
  -6  -2   8       25.37        7.77      8.99 o 
  -5  -2   8        0.02       -4.32      6.90 o 
  -4  -2   8      100.71      113.39     15.50 o 
  -3  -2   8        1.25       -2.43      4.91 o 
  -2  -2   8        7.09       -2.96      3.59 o 
  -1  -2   8        1.72        3.74      5.15 o 
   0  -2   8      109.39      113.40      8.30 o 
   1  -2   8        2.31        3.57      3.14 o 
   2  -2   8       67.30       79.42      7.59 o 
   3  -2   8      270.31      267.74     12.16 o 
   4  -2   8       83.78       86.60      8.58 o 
   5  -2   8        0.09        0.10      3.84 o 
   6  -2   8        0.01       -5.78      5.00 o 
   7  -2   8       10.62       15.50     10.01 o 
   8  -2   8        5.70        2.38      8.94 o 
   9  -2   8        5.82       10.88     10.44 o 
  -6  -1   8        0.02        4.52      7.58 o 
  -5  -1   8       15.93       12.68      8.16 o 
  -4  -1   8        8.05        8.94      6.70 o 
  -3  -1   8        0.00       -1.02      4.42 o 
  -2  -1   8       28.74       20.69      6.65 o 
  -1  -1   8        4.45        4.71      4.47 o 
   0  -1   8       19.19       20.66      4.18 o 
   1  -1   8        0.83       -0.55      3.52 o 
   2  -1   8       58.23       69.41      8.07 o 
   3  -1   8        0.63        3.50      3.05 o 
   4  -1   8      154.32      143.23     10.23 o 
   5  -1   8       59.07       45.15     16.78 o 
   6  -1   8       65.58       64.05      8.66 o 
   7  -1   8       13.11        9.62      8.02 o 
   8  -1   8        4.20        9.33      8.79 o 
   9  -1   8        0.00        3.79      9.52 o 
  -7   0   8        2.83        2.27      6.51 o 
  -6   0   8        6.67       -0.39      7.14 o 
  -5   0   8       15.56       14.72      7.63 o 
  -4   0   8        7.10        1.60      5.29 o 
  -3   0   8       72.32       58.83      9.67 o 
  -2   0   8      465.06      471.89     20.96 o 
  -1   0   8       40.02       26.18      6.51 o 
   0   0   8       13.69       13.89      6.53 o 
   1   0   8        0.20       -2.14      2.20 o 
   2   0   8        4.23        6.82      8.50 o 
   3   0   8       76.21       69.71     11.13 o 
   4   0   8      148.61      127.93     14.65 o 
   5   0   8      851.31      942.13     24.19 o 
   6   0   8      127.11      146.39     18.61 o 
   7   0   8        1.71        8.70      7.58 o 
   8   0   8        1.35       -7.29      7.53 o 
   9   0   8       19.40       16.22     12.10 o 
  -7   1   8        1.48        1.08      5.66 o 
  -6   1   8        5.10        5.29      5.71 o 
  -5   1   8        2.75        5.45      4.87 o 
  -4   1   8        1.49        0.21      3.97 o 
  -3   1   8       66.54       67.46     13.97 o 
  -2   1   8       31.47       28.81      6.51 o 
  -1   1   8       26.09       27.88      5.88 o 
   0   1   8        4.03        4.29      2.06 o 
   1   1   8        4.76        8.61      2.46 o 
   2   1   8        0.08        0.90      2.48 o 
   3   1   8       44.42       38.90      5.73 o 
   4   1   8      121.58      101.94      9.12 o 
   5   1   8        9.87       13.33      4.93 o 
   6   1   8      119.21      122.63     17.05 o 
   7   1   8        5.35       10.49      8.70 o 
   8   1   8      124.33      142.26     20.65 o 
   9   1   8        3.99        0.87      8.45 o 
  -7   2   8        0.06       -1.85     10.88 o 
  -6   2   8        0.01       -5.45      4.61 o 
  -5   2   8        3.71        3.11      4.82 o 
  -4   2   8      126.41      124.17     10.30 o 
  -3   2   8        6.46        9.30      4.09 o 
  -2   2   8        1.31        1.03      2.69 o 
  -1   2   8      244.36      219.14     18.28 o 
   0   2   8      519.10      557.20     15.49 o 
   1   2   8      223.56      235.24      6.37 o 
   2   2   8      105.27       89.47      7.45 o 
   3   2   8       35.01       38.09      7.82 o 
   4   2   8        4.75        8.21      3.97 o 
   5   2   8       88.51       89.69     13.89 o 
   6   2   8       18.30       15.93      7.77 o 
   7   2   8       12.30       -2.23      7.43 o 
   8   2   8      371.06      379.42     28.19 o 
   9   2   8        4.83        1.55      9.23 o 
  10   2   8        0.79       -6.02     10.10 o 
  -7   3   8        1.36        8.94     12.39 o 
  -6   3   8        3.18        1.17     10.01 o 
  -5   3   8       17.29       11.37      5.26 o 
  -4   3   8       10.82       18.21      5.25 o 
  -3   3   8       10.26        9.51      3.91 o 
  -2   3   8       47.52       57.21      8.09 o 
  -1   3   8       22.33       29.84      3.59 o 
   0   3   8       12.54       12.91      2.86 o 
   1   3   8       15.05        9.47      2.58 o 
   2   3   8      251.85      259.20      6.26 o 
   3   3   8      221.66      223.79      9.17 o 
   4   3   8       33.81       37.26      5.13 o 
   5   3   8        9.11        5.24      5.34 o 
   6   3   8      202.96      213.60     12.46 o 
   7   3   8       10.70       15.52      5.53 o 
   8   3   8       22.04       14.35      7.98 o 
   9   3   8       50.05       48.54     10.97 o 
  10   3   8       12.10       16.36     10.05 o 
  -7   4   8        0.01        5.15     10.64 o 
  -6   4   8        0.02       -5.15      9.52 o 
  -5   4   8        7.91        6.85      9.42 o 
  -4   4   8        4.90        2.40      9.79 o 
  -3   4   8        5.67        9.91      4.06 o 
  -2   4   8       85.65       84.18      9.04 o 
  -1   4   8       13.28       19.62      3.37 o 
   0   4   8       24.72       24.30      3.54 o 
   1   4   8      148.55      147.05      8.02 o 
   2   4   8       17.33       12.88      4.05 o 
   3   4   8      321.90      330.01     14.61 o 
   4   4   8        0.93        2.31      3.38 o 
   5   4   8        0.00        2.63      3.62 o 
   6   4   8        9.09        9.35      4.90 o 
   7   4   8        0.33       -3.95      4.09 o 
   8   4   8       28.84       39.40     16.81 o 
   9   4   8       24.31       10.97      7.48 o 
  10   4   8      170.14      180.89     17.39 o 
  -6   5   8        0.18       -4.08      9.42 o 
  -5   5   8        4.95        0.10      8.26 o 
  -4   5   8       46.52       56.64     13.60 o 
  -3   5   8       75.34       70.41      7.88 o 
  -2   5   8        0.06        1.14      3.40 o 
  -1   5   8       58.99       56.65      5.31 o 
   0   5   8      651.35      657.63     25.31 o 
   1   5   8        0.09        2.43      2.34 o 
   2   5   8       22.87       21.68      4.94 o 
   3   5   8       38.69       40.13      9.42 o 
   4   5   8       12.04       28.03      8.65 o 
   5   5   8       29.96       21.03      8.40 o 
   6   5   8       24.77       20.31      9.42 o 
   7   5   8        5.00        1.89      7.53 o 
   8   5   8       13.10       14.96      9.86 o 
   9   5   8        0.60       -0.29      8.89 o 
  -6   6   8       18.45        5.88     11.85 o 
  -5   6   8        3.87       -6.85      8.35 o 
  -4   6   8        0.23        2.04      8.40 o 
  -3   6   8        0.20        5.83      7.72 o 
  -2   6   8        3.43        2.93      2.92 o 
  -1   6   8      143.87      142.80      7.42 o 
   0   6   8      168.64      165.30      9.20 o 
   1   6   8      195.74      191.49     13.44 o 
   2   6   8       19.87       15.84      6.12 o 
   3   6   8       15.44        8.16      5.68 o 
   4   6   8       38.29       18.70      7.63 o 
   5   6   8       44.11       56.30     12.87 o 
   6   6   8        5.23        7.77      8.45 o 
   7   6   8        0.19        2.33      7.68 o 
   8   6   8        0.09       -0.73      8.89 o 
   9   6   8        0.00       -9.47      9.28 o 
  -5   7   8        6.19       -7.33      8.69 o 
  -4   7   8        0.65        3.45      8.06 o 
  -3   7   8       13.92        1.12      7.04 o 
  -2   7   8       35.86       22.91      5.05 o 
  -1   7   8      124.20      116.65     11.73 o 
   0   7   8        2.39        4.06      3.01 o 
   1   7   8      352.61      346.28     13.66 o 
   2   7   8      720.69      711.11     29.87 o 
   3   7   8        4.44        5.49      5.83 o 
   4   7   8       95.85       66.75     12.53 o 
   5   7   8       21.71       32.11      9.86 o 
   6   7   8       10.71       13.80      8.99 o 
   7   7   8        0.61       -6.56      7.29 o 
   8   7   8        0.38       -1.99      8.65 o 
   9   7   8        1.44       -0.87     10.64 o 
  -5   8   8        0.22       -6.99      8.21 o 
  -4   8   8       23.66       16.13      9.72 o 
  -3   8   8       32.44       42.60     11.42 o 
  -2   8   8       11.14       14.18      4.69 o 
  -1   8   8        5.59        5.03      4.01 o 
   0   8   8       59.86       64.27      7.94 o 
   1   8   8       27.32       26.57      8.06 o 
   2   8   8       54.65       47.71     11.03 o 
   3   8   8      404.08      514.49     27.66 o 
   4   8   8       49.52       23.12      9.67 o 
   5   8   8        7.33        4.08      6.31 o 
   6   8   8        1.17       -0.15      7.97 o 
   7   8   8       15.59       16.03      9.47 o 
   8   8   8        0.01      -10.64      7.09 o 
  -4   9   8        6.68        5.05      8.60 o 
  -3   9   8        0.14       -2.96      6.12 o 
  -2   9   8        3.77        4.85      6.90 o 
  -1   9   8        6.62       13.81      5.26 o 
   0   9   8       24.09       24.92      8.60 o 
   1   9   8       15.79       30.85      8.55 o 
   2   9   8       21.75       14.09      7.58 o 
   3   9   8      154.73      167.43     18.66 o 
   4   9   8      243.70      241.86     22.98 o 
   5   9   8        9.67        9.81      9.38 o 
   6   9   8       55.32       72.96     15.88 o 
   7   9   8       22.17       28.47     12.00 o 
  -3  10   8        2.26        1.46      8.02 o 
  -2  10   8        2.34        0.03      4.82 o 
  -1  10   8       27.32       23.32      6.33 o 
   0  10   8        0.29       12.34      6.61 o 
   1  10   8        4.21        0.92      5.20 o 
   2  10   8        1.56        8.70      7.09 o 
   3  10   8        3.29       10.25      8.26 o 
   4  10   8       12.17       24.39     10.35 o 
   5  10   8       25.37       14.62      9.86 o 
   6  10   8       63.09       95.85     18.61 o 
  -1  11   8        0.85       11.12      7.97 o 
   0  11   8        4.85        0.97      6.07 o 
   1  11   8        2.95       13.60      7.92 o 
   2  11   8        0.15        4.81      7.24 o 
   3  11   8        2.71       20.69      9.96 o 
   4  11   8        0.63       -5.15      6.56 o 
   5  11   8       27.79       10.69     10.69 o 
  -1  -6   9        0.49        5.54      6.95 o 
   0  -6   9       22.84       36.04     10.88 o 
   2  -6   9       17.62       14.09     12.14 o 
   3  -6   9        0.36        5.29     10.88 o 
   4  -6   9        0.13        4.61     11.03 o 
  -3  -5   9        0.68       -5.63      6.27 o 
  -2  -5   9        1.27        6.22      7.19 o 
  -1  -5   9       17.44       23.51      9.18 o 
   0  -5   9        0.76        0.92      6.22 o 
   1  -5   9        1.75       -0.97      5.44 o 
   2  -5   9        0.16        1.65      4.72 o 
   3  -5   9        2.20       11.51      9.42 o 
   4  -5   9       10.73        4.57      8.45 o 
   5  -5   9        1.63       -6.07     10.05 o 
   6  -5   9        1.08       11.66     12.48 o 
  -4  -4   9        0.67        4.23      7.97 o 
  -3  -4   9        1.57        0.83      6.36 o 
  -2  -4   9        0.18        3.16      6.27 o 
  -1  -4   9       28.19       24.19      8.36 o 
   0  -4   9      137.10      164.37     16.18 o 
   1  -4   9       16.84       16.00      5.14 o 
   2  -4   9       45.55       55.05     10.18 o 
   3  -4   9       10.34       10.81      5.11 o 
   4  -4   9        8.20       -3.55      7.29 o 
   5  -4   9        0.09        0.10      9.28 o 
   6  -4   9        0.00      -10.10      7.14 o 
   7  -4   9        0.26       -4.86      8.84 o 
  -5  -3   9        1.96        1.17      7.68 o 
  -4  -3   9        0.03       -7.92      6.65 o 
  -3  -3   9        3.69        0.92      6.12 o 
  -2  -3   9        0.28        2.87      5.59 o 
  -1  -3   9        0.04       -2.33      4.86 o 
   0  -3   9       72.35       93.86     12.58 o 
   1  -3   9      203.92      230.19     15.92 o 
   2  -3   9        1.83        3.95      4.53 o 
   3  -3   9        2.88        2.42      4.54 o 
   4  -3   9        1.20        1.25      4.67 o 
   5  -3   9       31.27       40.17     12.87 o 
   6  -3   9        5.43        7.48      8.45 o 
   7  -3   9       15.31       19.67     11.56 o 
   8  -3   9        2.13       12.00     11.17 o 
  -5  -2   9        0.10       -6.17      6.17 o 
  -4  -2   9        0.01        3.84      7.14 o 
  -3  -2   9        0.27        3.89      6.56 o 
  -2  -2   9        1.71        3.25      5.10 o 
  -1  -2   9        0.42        0.68      4.37 o 
   0  -2   9       80.08       96.29     12.15 o 
   1  -2   9       23.35       27.72      6.68 o 
   2  -2   9      252.61      251.24     12.01 o 
   3  -2   9       71.82       72.60      8.13 o 
   4  -2   9       77.63       74.09      8.94 o 
   5  -2   9        0.82        1.30      4.72 o 
   6  -2   9        0.04       11.46      9.28 o 
   7  -2   9        3.30       -5.15      7.14 o 
   8  -2   9        3.00       12.29     10.15 o 
  -6  -1   9        1.67       -4.13      7.82 o 
  -5  -1   9        9.58        5.05      7.04 o 
  -4  -1   9       70.85       52.51     11.66 o 
  -3  -1   9       28.21       25.99      8.21 o 
  -2  -1   9        2.62        4.52      5.15 o 
  -1  -1   9        0.12       -0.68      3.64 o 
   0  -1   9       34.33       41.73      8.50 o 
   1  -1   9       53.84       61.26      8.91 o 
   2  -1   9      143.97      152.99     16.11 o 
   3  -1   9      384.81      400.61     15.16 o 
   4  -1   9      695.60      708.43     20.95 o 
   5  -1   9        1.67        1.61      4.37 o 
   6  -1   9        0.78        0.90      4.55 o 
   7  -1   9       40.89       19.19      9.76 o 
   8  -1   9       11.28       13.46     10.44 o 
   9  -1   9        0.05        6.56      9.52 o 
  -6   0   9        1.29        5.31      6.95 o 
  -5   0   9        1.03       -1.89      6.12 o 
  -4   0   9       15.46       15.01      7.38 o 
  -3   0   9        3.18        4.37      5.15 o 
  -2   0   9       10.50        3.55      4.95 o 
  -1   0   9        6.26        5.49      4.37 o 
   0   0   9       18.60       24.00      6.75 o 
   1   0   9       42.52       35.05      6.41 o 
   2   0   9      203.63      213.40     10.50 o 
   3   0   9       52.46       43.26      6.38 o 
   4   0   9      121.89      133.94     22.88 o 
   5   0   9        5.09       -1.47      6.85 o 
   6   0   9       96.31      113.83     11.27 o 
   7   0   9       22.27       10.54      8.55 o 
   8   0   9        2.93       10.20      9.86 o 
   9   0   9        0.22       -6.99      9.76 o 
  -6   1   9       43.44       37.63     10.13 o 
  -5   1   9        0.25       -4.47      4.80 o 
  -4   1   9        0.22        3.05      4.54 o 
  -3   1   9       20.31       33.20      6.43 o 
  -2   1   9       29.64       26.77     12.58 o 
  -1   1   9       84.33       95.07      8.27 o 
   0   1   9       61.95       66.27      4.41 o 
   1   1   9       36.89       53.17      9.62 o 
   2   1   9       29.71       29.10      4.93 o 
   3   1   9       60.20       70.78      9.23 o 
   4   1   9       77.84       64.16      8.05 o 
   5   1   9       62.44       64.03      8.83 o 
   6   1   9     1471.20     1566.92     52.85 o 
   7   1   9        7.02        2.33      7.58 o 
   8   1   9        0.07        4.47      7.53 o 
   9   1   9        1.19       -3.06      8.16 o 
  -6   2   9        0.42       -1.98      6.39 o 
  -5   2   9        4.54        6.96      5.63 o 
  -4   2   9       30.66       30.97      6.58 o 
  -3   2   9       13.03       14.73      4.88 o 
  -2   2   9       22.90       19.25      4.61 o 
  -1   2   9        5.47       11.82      6.07 o 
   0   2   9      119.02      109.47     10.35 o 
   1   2   9      261.36      262.58     14.03 o 
   2   2   9       35.19       45.88      4.39 o 
   3   2   9        0.36        1.34      3.11 o 
   4   2   9      236.38      261.97     13.08 o 
   5   2   9       12.40       22.28      7.07 o 
   6   2   9       57.48       69.76     14.38 o 
   7   2   9       86.88       81.13     16.18 o 
   8   2   9        0.33       11.12      9.38 o 
   9   2   9        4.36        4.71      9.47 o 
  -6   3   9        0.07        1.46     10.54 o 
  -5   3   9        3.69        4.99      5.63 o 
  -4   3   9       33.81       33.41      6.90 o 
  -3   3   9       39.32       42.00      7.21 o 
  -2   3   9        1.12        3.33      3.54 o 
  -1   3   9       12.93       20.35      4.71 o 
   0   3   9        3.01        2.96      2.51 o 
   1   3   9      361.19      374.55     13.34 o 
   2   3   9        1.03       -1.73      2.35 o 
   3   3   9        0.76       -4.96      3.43 o 
   4   3   9       13.82       10.72      3.75 o 
   5   3   9        2.85       -7.58      5.05 o 
   6   3   9       96.08      116.32     10.43 o 
   7   3   9      225.67      256.89     16.43 o 
   8   3   9      503.70      657.52     40.76 o 
   9   3   9        2.61        1.43      9.11 o 
  -6   4   9       15.12        8.60     11.51 o 
  -5   4   9       46.92       73.84     17.20 o 
  -4   4   9        7.20        3.90      4.56 o 
  -3   4   9        1.31       -3.29      3.72 o 
  -2   4   9      813.62      846.97     26.83 o 
  -1   4   9        0.80        2.60      3.41 o 
   0   4   9       16.15       19.19      3.56 o 
   1   4   9        3.72        3.53      2.49 o 
   2   4   9        4.36        0.83      3.03 o 
   3   4   9        1.59        1.90      3.96 o 
   4   4   9       61.81       64.28     10.81 o 
   5   4   9        8.37        7.52      6.75 o 
   6   4   9        9.74       11.88      5.66 o 
   7   4   9        6.55        3.26      5.89 o 
   8   4   9        4.79        4.97      6.89 o 
   9   4   9        4.63        5.19      8.40 o 
  -6   5   9        0.31        0.92     11.80 o 
  -5   5   9        0.00        2.62      8.70 o 
  -4   5   9        0.17        3.25      8.65 o 
  -3   5   9       36.80       35.21      6.69 o 
  -2   5   9       32.75       32.64      7.89 o 
  -1   5   9      375.96      394.29     11.55 o 
   0   5   9       36.36       42.51      4.93 o 
   1   5   9       93.16      102.03      6.55 o 
   2   5   9      141.29      172.07     29.40 o 
   3   5   9       32.66       31.79      6.27 o 
   4   5   9        3.62       12.39      7.82 o 
   5   5   9        3.36       -0.15      5.54 o 
   6   5   9        0.00        3.16      7.19 o 
   7   5   9        0.93       -5.88      7.24 o 
   8   5   9       34.56       38.28     14.82 o 
   9   5   9       31.99       53.04     16.66 o 
  -5   6   9        0.45      -11.66      7.77 o 
  -4   6   9       10.63       -1.02      8.65 o 
  -3   6   9       72.11       55.57     13.36 o 
  -2   6   9        2.47       -2.30      4.01 o 
  -1   6   9      520.68      540.11     32.11 o 
   0   6   9      963.07     1002.62     18.36 o 
   1   6   9       16.42       14.28      3.76 o 
   2   6   9      268.96      260.17     12.78 o 
   3   6   9      259.52      275.32     19.68 o 
   4   6   9       36.45       40.61     10.69 o 
   5   6   9        0.43       -8.60      5.73 o 
   6   6   9        9.54       13.60      9.96 o 
   7   6   9       16.86       24.19     11.12 o 
   8   6   9        0.27       -3.59      8.79 o 
   9   6   9        0.62        0.68     10.88 o 
  -5   7   9       23.95       19.43     12.34 o 
  -4   7   9        1.04        8.21      9.23 o 
  -3   7   9        7.12        7.24      7.53 o 
  -2   7   9       18.08       10.98      7.24 o 
  -1   7   9        9.31       15.45      3.99 o 
   0   7   9       11.55       17.34      4.09 o 
   1   7   9      391.84      409.88     18.52 o 
   2   7   9      361.13      377.69     22.55 o 
   3   7   9       16.01       16.03      7.63 o 
   4   7   9       13.33       12.82      7.29 o 
   5   7   9       28.54       32.74     10.30 o 
   6   7   9        0.43        4.52      7.72 o 
   7   7   9       21.82       37.74     12.78 o 
   8   7   9        0.00        5.44     10.83 o 
  -4   8   9        0.88        0.44      8.26 o 
  -3   8   9        0.40       -6.90      6.85 o 
  -2   8   9        7.20        8.16      6.85 o 
  -1   8   9       10.54        7.56      4.14 o 
   0   8   9       32.47       32.17      6.14 o 
   1   8   9      269.77      281.29     19.24 o 
   2   8   9      239.88      261.74     19.73 o 
   3   8   9       53.99       64.46     12.63 o 
   4   8   9       91.91       93.86     14.96 o 
   5   8   9       74.81       60.77     14.14 o 
   6   8   9        6.85       10.44      8.26 o 
   7   8   9        0.32      -11.07      7.38 o 
   8   8   9        0.50        8.36     10.59 o 
  -3   9   9       12.52       13.36      9.62 o 
  -2   9   9        0.16        5.49      7.92 o 
  -1   9   9       11.79       10.26      4.82 o 
   0   9   9       14.94       12.20      5.32 o 
   1   9   9        0.03        0.15      5.25 o 
   2   9   9        0.26       -6.48      4.32 o 
   3   9   9        5.76       -1.89      6.85 o 
   4   9   9      256.98      294.59     24.93 o 
   5   9   9      104.98       79.00     15.89 o 
   6   9   9        1.32        5.63      7.87 o 
   7   9   9        0.45       -4.76      8.65 o 
  -2  10   9        2.46       -3.63      4.67 o 
  -1  10   9        7.69        7.23      4.98 o 
   0  10   9        1.83        9.33      5.68 o 
   1  10   9        5.33       -2.62      5.10 o 
   2  10   9        2.64        9.81      7.09 o 
   3  10   9       35.84       11.03      8.06 o 
   4  10   9       34.28       43.67     12.63 o 
   5  10   9       12.82        5.34      8.70 o 
   6  10   9        5.48        3.93      9.08 o 
  -1  11   9        2.42        5.78      6.46 o 
   0  11   9        2.14        1.65      6.80 o 
   1  11   9        9.17        6.95      7.29 o 
   2  11   9        3.52        8.65      7.77 o 
   3  11   9        1.19       -4.27      6.85 o 
   4  11   9        2.01        6.27      8.36 o 
  -1  -5  10        7.41        5.29      7.29 o 
   0  -5  10        8.70        2.48      6.51 o 
   1  -5  10        0.20       -7.87      5.49 o 
   3  -5  10        0.58       -2.28     10.01 o 
   4  -5  10        0.04        1.70     10.40 o 
  -3  -4  10        0.80        6.27      7.72 o 
  -2  -4  10       46.20       35.22     10.30 o 
  -1  -4  10       52.13       35.07     10.54 o 
   0  -4  10       71.58       72.97     13.21 o 
   1  -4  10        4.17        2.77      6.07 o 
   2  -4  10        0.95        1.17      4.81 o 
   3  -4  10       15.71       25.44      6.66 o 
   4  -4  10        3.79        8.94     10.06 o 
   5  -4  10       13.78        7.24     10.54 o 
   6  -4  10        1.39       -1.26      9.13 o 
  -4  -3  10        0.01       11.95      9.08 o 
  -3  -3  10        0.44       -2.14      5.34 o 
  -2  -3  10       30.29       28.76      9.08 o 
  -1  -3  10       17.00       11.46      7.04 o 
   0  -3  10      111.35      132.88     15.59 o 
   1  -3  10       24.49       25.31      8.36 o 
   2  -3  10       24.36       28.59     13.43 o 
   3  -3  10       18.44       14.96      8.02 o 
   4  -3  10        0.66       -4.77      9.57 o 
   5  -3  10        4.68        9.62      9.28 o 
   6  -3  10        0.25       -9.81      8.06 o 
   7  -3  10        5.26       14.23     12.39 o 
  -4  -2  10        0.00        9.08      8.60 o 
  -3  -2  10        0.27       -4.03      5.34 o 
  -2  -2  10       16.18        4.95      5.73 o 
  -1  -2  10       34.90       26.96      8.79 o 
   0  -2  10       97.75      101.69     13.21 o 
   1  -2  10       19.15       12.63      5.93 o 
   2  -2  10      942.05     1005.93     24.73 o 
   3  -2  10        3.89       -0.90      3.85 o 
   4  -2  10       21.68       21.01      5.86 o 
   5  -2  10       19.13       23.74      6.58 o 
   6  -2  10        6.19        4.47      9.67 o 
   7  -2  10        0.00        6.75      8.79 o 
   8  -2  10        0.02      -11.07      7.38 o 
  -5  -1  10        2.13        4.23      7.72 o 
  -4  -1  10        2.50       -2.33      6.12 o 
  -3  -1  10        5.69        4.42      6.36 o 
  -2  -1  10        4.71        2.96      5.54 o 
  -1  -1  10       10.23        1.46      4.57 o 
   0  -1  10       77.28       90.02     12.63 o 
   1  -1  10       25.56       19.33      6.70 o 
   2  -1  10       24.43       19.86      5.19 o 
   3  -1  10       27.02       20.61     10.10 o 
   4  -1  10        5.01        7.12      4.97 o 
   5  -1  10       30.98       29.44      9.06 o 
   6  -1  10        3.14        6.75      5.21 o 
   7  -1  10        1.90       -3.50      6.99 o 
   8  -1  10       10.17        3.11      8.50 o 
  -5   0  10        0.15       -0.93      5.59 o 
  -4   0  10        0.05        8.40      7.09 o 
  -3   0  10       12.45        9.47      6.65 o 
  -2   0  10        4.01        4.03      6.07 o 
  -1   0  10        3.81        4.18      4.76 o 
   0   0  10       23.16       24.73      7.04 o 
   1   0  10       38.68       26.25      5.73 o 
   2   0  10      168.45      172.12     22.89 o 
   3   0  10      293.21      274.36     13.29 o 
   4   0  10     2010.45     1973.95     36.79 o 
   5   0  10        5.55        6.46      4.74 o 
   6   0  10        5.02        1.86      5.15 o 
   7   0  10        0.67        1.89      7.72 o 
   8   0  10        1.69        5.44     10.30 o 
   9   0  10        0.33      -13.11      8.74 o 
  -5   1  10        0.31        2.94      5.97 o 
  -4   1  10        6.96        7.17      5.35 o 
  -3   1  10       15.07        9.97      5.52 o 
  -2   1  10        9.79        6.32      8.26 o 
  -1   1  10       44.01       56.63      7.47 o 
   0   1  10       12.39       15.45      5.88 o 
   1   1  10        8.20        7.20      3.32 o 
   2   1  10       39.63       37.70      6.68 o 
   3   1  10        0.63       -2.47      3.33 o 
   4   1  10       42.95       51.84      8.12 o 
   5   1  10       36.49       41.35      7.73 o 
   6   1  10       36.15       28.19     22.54 o 
   7   1  10        0.78        1.12      8.02 o 
   8   1  10       13.26       -2.19      7.87 o 
   9   1  10        3.07        4.23      9.52 o 
  -5   2  10       17.16       13.39     11.00 o 
  -4   2  10        1.08        0.65      4.60 o 
  -3   2  10       41.78       25.72      6.32 o 
  -2   2  10        1.32       -3.15      4.12 o 
  -1   2  10       94.91      106.48     16.86 o 
   0   2  10       12.00        7.63      4.76 o 
   1   2  10        3.36        3.00      2.69 o 
   2   2  10        4.32        4.58      3.52 o 
   3   2  10       51.50       55.70     16.98 o 
   4   2  10      186.05      177.53     12.40 o 
   5   2  10      471.86      430.92     18.45 o 
   6   2  10      612.02      576.19     32.77 o 
   7   2  10       18.95       15.69      9.62 o 
   8   2  10        0.01       -5.97      7.19 o 
   9   2  10        2.49       -5.10      8.60 o 
  -5   3  10       19.57       15.89      7.38 o 
  -4   3  10      368.69      469.23     32.19 o 
  -3   3  10        4.40        8.65      5.31 o 
  -2   3  10       16.87       15.89      4.90 o 
  -1   3  10       44.86       46.11      8.65 o 
   0   3  10        9.69       11.80      5.05 o 
   1   3  10       15.74       11.29      4.78 o 
   2   3  10       50.79       53.10      5.66 o 
   3   3  10      149.37      139.41      9.60 o 
   4   3  10        1.12       -5.72      3.87 o 
   5   3  10       16.55       12.77      5.45 o 
   6   3  10        0.59        0.23      4.80 o 
   7   3  10        3.68        2.60      5.36 o 
   8   3  10       51.07       87.92     16.37 o 
   9   3  10       29.18       67.51     17.58 o 
  -5   4  10        3.53       19.09     12.39 o 
  -4   4  10        1.42        3.57      5.66 o 
  -3   4  10      164.03      150.72     11.88 o 
  -2   4  10      129.84      163.52     15.40 o 
  -1   4  10       36.14       38.96     10.01 o 
   0   4  10       33.85       28.94      4.44 o 
   1   4  10        5.71        2.95      3.69 o 
   2   4  10        6.37        1.74      3.27 o 
   3   4  10       52.20       35.57     10.64 o 
   4   4  10        4.47        4.53      3.76 o 
   5   4  10       20.31       29.17      7.02 o 
   6   4  10      121.49      120.43     12.95 o 
   7   4  10       17.13       17.31     10.01 o 
   8   4  10       94.28      124.21     15.74 o 
   9   4  10        9.99        1.02      9.29 o 
  -5   5  10       15.60        5.29     10.69 o 
  -4   5  10        7.98       -5.83      7.72 o 
  -3   5  10      269.92      277.30     23.84 o 
  -2   5  10      430.89      473.46     17.51 o 
  -1   5  10       33.68       33.91      6.45 o 
   0   5  10      299.26      304.27     10.19 o 
   1   5  10      373.76      386.76     14.83 o 
   2   5  10       50.69       44.81      7.08 o 
   3   5  10        7.96        6.25      4.68 o 
   4   5  10       57.62       48.47      8.22 o 
   5   5  10       34.02       44.30     12.05 o 
   6   5  10        8.38       16.42      9.67 o 
   7   5  10        0.04      -10.86      7.24 o 
   8   5  10        6.35        7.29      7.33 o 
   9   5  10        9.36        4.76     13.16 o 
  -5   6  10        3.66        4.47     10.69 o 
  -4   6  10        0.34        5.44      9.42 o 
  -3   6  10        3.81        1.41      8.60 o 
  -2   6  10        1.10       -1.65      4.31 o 
  -1   6  10       88.06       81.60      8.97 o 
   0   6  10      508.97      549.76     17.54 o 
   1   6  10        8.74        2.35      5.98 o 
   2   6  10       57.57       36.64      6.71 o 
   3   6  10       24.98       11.65      5.23 o 
   4   6  10        0.02        4.71      7.19 o 
   5   6  10       59.84       71.12     14.86 o 
   6   6  10        0.32        4.81      7.97 o 
   7   6  10       62.11       59.80     15.74 o 
   8   6  10        4.83       -0.05     10.98 o 
   9   6  10        0.01       -1.60     12.14 o 
  -4   7  10        0.17       -2.77      9.13 o 
  -3   7  10        4.52        2.67      8.36 o 
  -2   7  10       21.94       24.53      9.96 o 
  -1   7  10      165.93      160.26     11.73 o 
   0   7  10       52.66       54.73      6.19 o 
   1   7  10       52.07       60.27      6.50 o 
   2   7  10       78.76       74.23     12.63 o 
   3   7  10       81.57      103.82     15.25 o 
   4   7  10       12.08       14.23      8.06 o 
   5   7  10        0.16       -1.21      6.56 o 
   6   7  10        0.22       -0.44      8.26 o 
   7   7  10        2.75        2.91      9.91 o 
   8   7  10        6.39        9.28     11.42 o 
  -4   8  10        1.70        0.78      9.08 o 
  -3   8  10       10.46       19.48      9.81 o 
  -2   8  10        9.24        6.07      8.21 o 
  -1   8  10        2.82        0.73      7.24 o 
   0   8  10        9.83        8.48      3.72 o 
   1   8  10        4.20       -2.72      5.25 o 
   2   8  10      302.96      365.67     23.42 o 
   3   8  10      331.23      298.52     22.26 o 
   4   8  10        5.09        6.90      6.85 o 
   5   8  10        6.27        2.82      8.06 o 
   6   8  10        0.31       12.73      8.26 o 
   7   8  10       17.17       33.42     12.87 o 
   8   8  10        3.11        5.20     10.69 o 
  -3   9  10        2.43        5.25      9.18 o 
  -2   9  10        2.10       -1.89      7.72 o 
  -1   9  10        5.22        8.63      4.66 o 
   0   9  10        6.77        5.54      4.87 o 
   1   9  10        8.26       -6.80      4.76 o 
   2   9  10        5.57        4.18      6.61 o 
   3   9  10        0.62        5.00      7.87 o 
   4   9  10        0.85        4.23      8.06 o 
   5   9  10        0.77       -8.38      5.59 o 
   6   9  10        6.07        8.70      9.76 o 
   7   9  10        0.01        6.70      9.76 o 
  -2  10  10        3.82        2.38      8.06 o 
  -1  10  10        1.67        4.93      5.01 o 
   0  10  10        2.05        2.87      5.73 o 
   1  10  10        3.09        4.71      6.56 o 
   2  10  10        7.01       -8.09      5.39 o 
   3  10  10        6.49        3.30      7.63 o 
   4  10  10        6.86       12.29      8.94 o 
   5  10  10       41.15       54.50     14.52 o 
   6  10  10        9.85        2.38     10.25 o 
   0  11  10        0.22        0.83      6.65 o 
   1  11  10        6.53       -7.63      6.22 o 
   2  11  10        0.29       -5.25      6.46 o 
   3  11  10        0.07       -8.45      5.78 o 
   4  11  10        3.99       -2.48      6.80 o 
  -1  -4  11        1.60        8.94      8.26 o 
   0  -4  11        1.51       -0.78      5.78 o 
   1  -4  11        9.31       16.86      8.99 o 
   2  -4  11        0.20        7.43      6.80 o 
   3  -4  11        0.92        1.26      9.42 o 
   4  -4  11        5.03       -3.93      8.40 o 
   5  -4  11        3.57        1.80      9.57 o 
  -2  -3  11       41.59       38.77     11.03 o 
  -1  -3  11        4.25        6.90      7.09 o 
   0  -3  11      441.81      474.18     26.30 o 
   1  -3  11        0.00        2.33      6.02 o 
   2  -3  11       22.61       26.43      8.31 o 
   3  -3  11        1.95        5.00      5.10 o 
   4  -3  11        0.05       -6.64      4.43 o 
   5  -3  11        0.04       -4.08      8.55 o 
   6  -3  11        0.03        5.39     11.03 o 
  -3  -2  11        0.44        6.51      7.53 o 
  -2  -2  11       11.17        9.81      7.53 o 
  -1  -2  11        2.81        0.58      5.49 o 
   0  -2  11        1.04       -5.20      4.91 o 
   1  -2  11       18.61       41.05     10.15 o 
   2  -2  11        8.56        8.31      5.93 o 
   3  -2  11        6.53        3.62      4.85 o 
   4  -2  11        0.03       -8.12     10.01 o 
   5  -2  11        1.67       -0.38      5.03 o 
   6  -2  11       18.93       27.54     12.82 o 
   7  -2  11        2.57       -2.23      8.16 o 
  -4  -1  11        0.00       -0.78      6.56 o 
  -3  -1  11        0.01        4.18      7.24 o 
  -2  -1  11        8.71        7.58      7.09 o 
  -1  -1  11       20.69        6.22      5.05 o 
   0  -1  11      103.22      134.53     16.08 o 
   1  -1  11      211.24      234.66     18.61 o 
   2  -1  11      842.38      814.00     22.58 o 
   3  -1  11        1.58       -1.88      3.70 o 
   4  -1  11       10.91       19.63      9.72 o 
   5  -1  11        3.47        2.73      4.99 o 
   6  -1  11        2.56       -2.52      5.02 o 
   7  -1  11        0.01       -7.09      6.36 o 
  -4   0  11        0.07       -2.24      9.37 o 
  -3   0  11        1.65        2.57      7.48 o 
  -2   0  11        2.62        2.57      5.54 o 
  -1   0  11       14.39       14.48      7.19 o 
   0   0  11        0.18       -0.92      5.15 o 
   1   0  11       13.49       16.86      6.51 o 
   2   0  11        0.63        5.90      6.70 o 
   3   0  11        2.50       -1.41      4.11 o 
   4   0  11       87.50       99.24     19.73 o 
   5   0  11       12.68       13.96      5.88 o 
   6   0  11       10.65       -0.20      6.85 o 
   7   0  11        0.33        3.35      8.40 o 
   8   0  11       31.03       43.14     15.11 o 
  -5   1  11        7.76       17.55      7.02 o 
  -4   1  11        0.25        1.28      5.60 o 
  -3   1  11       10.42        3.06      5.17 o 
  -2   1  11        3.20        0.39      6.46 o 
  -1   1  11        0.91       -6.27      4.71 o 
   0   1  11        0.09       -4.03      4.18 o 
   1   1  11       70.52       67.57     10.64 o 
   2   1  11      147.41      161.39     11.01 o 
   3   1  11      217.01      186.16     12.36 o 
   4   1  11      215.22      220.37     14.03 o 
   5   1  11       24.45       25.34      6.79 o 
   6   1  11        0.12        1.47      4.76 o 
   7   1  11        7.82        7.33      8.55 o 
   8   1  11        0.71       -6.65      7.72 o 
  -5   2  11       10.31        4.34      6.48 o 
  -4   2  11       14.05        7.32      5.63 o 
  -3   2  11       24.92       13.74      6.27 o 
  -2   2  11        0.66       -6.37      4.25 o 
  -1   2  11       12.39       12.97      6.51 o 
   0   2  11       22.26       12.24      6.22 o 
   1   2  11      147.62      153.49     15.50 o 
   2   2  11        1.43        0.64      3.34 o 
   3   2  11        7.14        1.21      4.71 o 
   4   2  11       20.96       12.85      5.67 o 
   5   2  11       26.97       29.23      7.17 o 
   6   2  11       29.69        8.86      5.75 o 
   7   2  11       54.76       42.65     13.36 o 
   8   2  11        4.59        1.60      8.94 o 
   9   2  11        3.65        6.17     10.40 o 
  -5   3  11       28.60       37.65      9.23 o 
  -4   3  11       87.82      105.49     12.05 o 
  -3   3  11        0.11        1.54      5.35 o 
  -2   3  11        0.04        0.74      4.38 o 
  -1   3  11        9.31        2.23      5.88 o 
   0   3  11        9.25        6.22      5.10 o 
   1   3  11       64.56       66.74      9.30 o 
   2   3  11        5.82        8.49      3.86 o 
   3   3  11       61.35       52.77      6.52 o 
   4   3  11      133.81      153.52     13.14 o 
   5   3  11        8.14        5.66      4.69 o 
   6   3  11       15.83       13.37      6.15 o 
   7   3  11       12.28        3.33      6.63 o 
   8   3  11        0.51      -12.03     10.31 o 
   9   3  11        7.83       11.61     16.39 o 
  -5   4  11       61.52       73.84     18.12 o 
  -4   4  11       60.64       79.41     10.73 o 
  -3   4  11       17.96       16.19     14.77 o 
  -2   4  11      117.27      106.28     14.79 o 
  -1   4  11      104.39       96.73     13.31 o 
   0   4  11       20.20       11.80      6.61 o 
   1   4  11        8.28        8.50      4.84 o 
   2   4  11       74.13       53.39      8.02 o 
   3   4  11        1.35        6.06      4.62 o 
   4   4  11        2.19        5.53      3.87 o 
   5   4  11        0.21        0.94      4.71 o 
   6   4  11       23.87        7.21      9.55 o 
   7   4  11        1.63        9.40      7.94 o 
   8   4  11        0.31       -8.18      9.24 o 
   9   4  11        7.10        9.39     11.45 o 
  -4   5  11        4.64        8.26     10.98 o 
  -3   5  11        2.89        1.21      5.13 o 
  -2   5  11      256.41      267.53     15.07 o 
  -1   5  11      105.45      117.52     10.54 o 
   0   5  11       25.18       23.17      8.16 o 
   1   5  11       37.57       32.39      6.47 o 
   2   5  11        5.61        6.74      4.55 o 
   3   5  11       39.05       35.83      7.54 o 
   4   5  11        4.22        6.70      5.39 o 
   5   5  11      171.71      181.77     21.77 o 
   6   5  11        0.75        7.29      9.28 o 
   7   5  11       14.16       22.93      8.27 o 
   8   5  11        0.04       -1.17      9.84 o 
  -4   6  11        6.39       13.12     11.56 o 
  -3   6  11       30.68       25.31     11.61 o 
  -2   6  11        0.14        1.72      7.09 o 
  -1   6  11       10.60        6.89      5.77 o 
   0   6  11       29.25       29.19      9.62 o 
   1   6  11       12.12       11.74      5.37 o 
   2   6  11        8.41        4.16      4.67 o 
   3   6  11        4.19        6.90      8.26 o 
   4   6  11        3.56       10.93      8.40 o 
   5   6  11        1.22        3.16      7.24 o 
   6   6  11       36.49       26.33     11.95 o 
   7   6  11        0.15       12.19     10.74 o 
   8   6  11       12.56        9.42     13.94 o 
  -4   7  11        0.07       -0.44      9.76 o 
  -3   7  11        2.95       13.94      9.86 o 
  -2   7  11        8.89       15.45      8.99 o 
  -1   7  11       14.33       10.51      5.62 o 
   0   7  11       90.37       80.19      9.59 o 
   1   7  11      372.27      364.97     16.33 o 
   2   7  11       18.28       19.41      5.99 o 
   3   7  11       57.52       55.18     12.73 o 
   4   7  11        0.27        0.24      6.31 o 
   5   7  11       14.70       26.28     11.08 o 
   6   7  11        5.41        9.96      9.57 o 
   7   7  11        7.86        6.61     10.54 o 
   8   7  11       12.07        2.28     10.59 o 
  -3   8  11        2.92       -0.10      8.45 o 
  -2   8  11        2.43        8.70      7.72 o 
  -1   8  11        0.84        0.29      7.43 o 
   0   8  11        2.26       -0.87      3.86 o 
   1   8  11        8.72       14.49      7.38 o 
   2   8  11        1.46        9.67      7.72 o 
   3   8  11       14.53        5.68      6.85 o 
   4   8  11        0.10       -4.08      7.09 o 
   5   8  11        1.41       -2.09      6.90 o 
   6   8  11        0.76       -4.42      8.02 o 
   7   8  11       19.50       21.86     11.85 o 
  -2   9  11        0.01       -8.94      7.29 o 
  -1   9  11        2.10        1.26      7.72 o 
   0   9  11        5.54        9.14      5.17 o 
   1   9  11        0.22       -8.23      5.49 o 
   2   9  11        1.42       -6.31      6.75 o 
   3   9  11       36.54       40.56     11.51 o 
   4   9  11       22.93       31.82     11.37 o 
   5   9  11        3.16       -0.15      6.70 o 
   6   9  11        0.39        3.11      8.65 o 
  -1  10  11        1.94       -1.80      8.21 o 
   0  10  11        1.52       -5.15      5.49 o 
   1  10  11        0.67        7.58      7.29 o 
   2  10  11        9.79       18.60      9.52 o 
   3  10  11       19.29       21.66     10.25 o 
   4  10  11        0.67        3.74      7.97 o 
   5  10  11       17.75       15.25     10.06 o 
   2  11  11        1.50        4.27      7.68 o 
  -1  -3  12        5.37       15.93      8.74 o 
   0  -3  12       11.37        3.30      7.82 o 
   1  -3  12        0.65        3.50      6.95 o 
   2  -3  12        0.11        2.38      6.56 o 
   3  -3  12        0.56       -5.88      6.22 o 
   4  -3  12       12.02       22.15     12.44 o 
  -2  -2  12       25.98       17.97      8.79 o 
  -1  -2  12       50.45       24.97      8.74 o 
   0  -2  12      129.10      135.11     17.54 o 
   1  -2  12        0.14       -2.04      6.41 o 
   2  -2  12        1.98        5.88      6.61 o 
   3  -2  12        7.72        9.86      7.19 o 
   4  -2  12        0.03        1.20      4.94 o 
   5  -2  12        1.74       -5.81      8.14 o 
   6  -2  12        1.04       -1.55      8.50 o 
  -3  -1  12        5.59       10.64      8.55 o 
  -2  -1  12        0.78        0.39      6.46 o 
  -1  -1  12        6.98        1.51      5.88 o 
   0  -1  12        5.35        2.96      6.02 o 
   1  -1  12        0.18        6.65      6.41 o 
   2  -1  12       40.19       32.21      9.62 o 
   3  -1  12       39.25       28.67      8.31 o 
   4  -1  12        1.08       -4.93      4.33 o 
   5  -1  12        0.00       -4.31      4.89 o 
   6  -1  12       31.26       29.10     10.81 o 
   7  -1  12        1.94       -5.88      8.69 o 
  -3   0  12        0.06       -2.19      6.46 o 
  -2   0  12        0.01        2.91      6.70 o 
  -1   0  12       25.13       17.39      8.55 o 
   0   0  12       47.37       32.21      8.94 o 
   1   0  12       15.88        4.71      5.68 o 
   2   0  12       11.78        2.43      5.15 o 
   3   0  12        8.48       10.19      5.15 o 
   4   0  12        1.91        5.11      8.38 o 
   5   0  12        7.99       16.22      7.82 o 
   6   0  12        9.46       16.97      6.60 o 
   7   0  12        7.69        8.50     12.27 o 
  -4   1  12        0.26       -3.93      6.85 o 
  -3   1  12        3.43        0.78      6.22 o 
  -2   1  12        3.61       -0.29      6.12 o 
  -1   1  12       28.39       24.39      8.74 o 
   0   1  12       12.73        2.19      6.07 o 
   1   1  12        4.71        0.87      5.29 o 
   2   1  12       18.28       11.61      7.53 o 
   3   1  12       10.51       10.70      4.94 o 
   4   1  12        0.14        2.00      4.75 o 
   5   1  12       40.20       39.10      8.30 o 
   6   1  12        0.54       -3.57      5.28 o 
   7   1  12       11.34       17.10     11.22 o 
   8   1  12        4.39       16.52     11.56 o 
  -4   2  12        0.59        0.38      6.29 o 
  -3   2  12        9.09       10.15      8.11 o 
  -2   2  12        0.87        7.33      7.09 o 
  -1   2  12       11.63        6.56      6.46 o 
   0   2  12        0.09       -5.46      3.64 o 
   1   2  12       54.58       44.60     10.25 o 
   2   2  12       20.70       18.46      7.38 o 
   3   2  12       55.07       57.45      6.40 o 
   4   2  12        6.40        9.27      5.03 o 
   5   2  12        3.41       -5.67      8.16 o 
   6   2  12        5.27        9.09     13.19 o 
   7   2  12        8.29        6.70      9.86 o 
   8   2  12       15.40        7.97     11.32 o 
  -4   3  12       19.35       19.69      7.96 o 
  -3   3  12        5.83       -2.96      6.36 o 
  -2   3  12        3.57        0.34      5.83 o 
  -1   3  12        2.00       -7.36      4.91 o 
   0   3  12       20.93       14.96      7.09 o 
   1   3  12       20.84       28.56      9.08 o 
   2   3  12       13.21        5.67      3.70 o 
   3   3  12        6.06       -0.77      3.75 o 
   4   3  12       33.53       22.66      6.83 o 
   5   3  12       18.06        7.15      5.87 o 
   6   3  12        1.38       -4.01      5.68 o 
   7   3  12        6.96       -0.90     11.57 o 
   8   3  12        6.24       -7.55     16.98 o 
  -4   4  12       57.43       39.21      8.98 o 
  -3   4  12       93.13      103.22     12.05 o 
  -2   4  12        0.00        0.63      6.46 o 
  -1   4  12       32.12       44.21     10.25 o 
   0   4  12       10.95        2.82      5.68 o 
   1   4  12        2.16       -0.83      6.36 o 
   2   4  12       10.58        7.05      5.19 o 
   3   4  12      110.54      111.34     11.38 o 
   4   4  12       48.25       46.20      8.66 o 
   5   4  12       35.51       50.51      7.75 o 
   6   4  12        0.00       -5.55      6.02 o 
   7   4  12       23.30       30.46     10.61 o 
   8   4  12        0.07       -2.91      9.84 o 
  -4   5  12        4.59       12.48     11.37 o 
  -3   5  12        0.68       -5.54      5.23 o 
  -2   5  12        1.73       -9.25      6.17 o 
  -1   5  12        2.21       12.39      7.38 o 
   0   5  12        0.41        0.53      6.90 o 
   1   5  12        3.49        5.34      7.29 o 
   2   5  12       10.60       10.23      5.69 o 
   3   5  12       40.47       35.11      7.69 o 
   4   5  12       69.49       50.20     14.72 o 
   5   5  12        0.93        3.89      8.79 o 
   6   5  12        9.15       11.85     11.08 o 
   7   5  12        7.42        8.48      8.43 o 
   8   5  12        0.52       -0.10      8.64 o 
  -3   6  12        4.65        9.76     10.88 o 
  -2   6  12        3.85        2.89      5.88 o 
  -1   6  12      143.00      124.67     16.42 o 
   0   6  12       23.42       13.26      9.13 o 
   1   6  12       92.67       86.04     15.01 o 
   2   6  12        4.50        4.19      4.89 o 
   3   6  12        0.19        4.35      6.70 o 
   4   6  12        0.06        3.40      5.80 o 
   5   6  12        0.13        6.75      9.08 o 
   6   6  12       86.41       94.74     19.87 o 
   7   6  12       12.15       25.21     13.07 o 
   8   6  12        1.30        4.61     12.34 o 
  -3   7  12        2.42        9.72     10.74 o 
  -2   7  12        4.17        4.81      8.55 o 
  -1   7  12        8.29       17.78      9.86 o 
   0   7  12        9.64        8.70      8.99 o 
   1   7  12       45.33       51.06      8.37 o 
   2   7  12        7.94        6.76      5.52 o 
   3   7  12        5.45       -2.76      8.84 o 
   4   7  12        3.70        3.93      7.53 o 
   5   7  12       62.57       58.25     15.11 o 
   6   7  12       30.90       32.45     13.65 o 
   7   7  12        0.09       -8.55      8.06 o 
  -2   8  12        2.14       -2.23      8.06 o 
  -1   8  12        4.67       -5.10      6.90 o 
   0   8  12        3.70       13.16     11.03 o 
   1   8  12       11.43       11.48      6.35 o 
   2   8  12       17.04       27.79      9.72 o 
   3   8  12        9.05       27.11     10.01 o 
   4   8  12        8.10       15.69      9.18 o 
   5   8  12        2.79       12.87      9.18 o 
   6   8  12       12.47       21.08     11.27 o 
   7   8  12        6.36        6.17     10.78 o 
  -1   9  12        0.03        3.69      8.16 o 
   1   9  12       15.71       29.19      9.96 o 
   2   9  12        0.30        7.72      8.16 o 
   3   9  12       16.01       12.82      9.18 o 
   4   9  12        3.98       -8.55      7.29 o 
   5   9  12        1.80        6.65      8.60 o 
   6   9  12        0.12        1.02      8.65 o 
   1  10  12        6.26        4.61      7.77 o 
   2  10  12        1.48        2.72      7.29 o 
   3  10  12        4.12       -6.80      7.82 o 
   4  10  12        1.23       -1.70      8.84 o 
   0  -2  13        6.58        2.28      7.24 o 
   1  -2  13       20.98       19.48      9.67 o 
   2  -2  13        0.26       -4.71      6.22 o 
   3  -2  13        1.92        2.23      7.33 o 
   4  -2  13        9.62        4.28      6.27 o 
  -1  -1  13        0.34       -5.20      5.97 o 
   0  -1  13        0.05       -1.75      5.54 o 
   1  -1  13        0.33       -2.96      5.49 o 
   2  -1  13        1.15       -2.38      5.88 o 
   3  -1  13        4.12        7.77      7.53 o 
   4  -1  13       17.94       16.22      6.61 o 
   5  -1  13        4.11       -1.08      6.14 o 
  -2   0  13       17.62       18.56     10.01 o 
  -1   0  13        5.78        8.94      8.21 o 
   0   0  13        5.38        4.76      5.54 o 
   1   0  13        0.14       -0.24      5.39 o 
   2   0  13        5.44       11.46      7.97 o 
   3   0  13       13.91       19.53      9.13 o 
   4   0  13        0.68        6.05      5.63 o 
   5   0  13       20.59       33.54      8.23 o 
   6   0  13        0.00        8.35      6.53 o 
  -2   1  13        1.78       -1.51      7.63 o 
  -1   1  13       17.86       17.68      8.89 o 
   0   1  13        2.44       -6.36      5.93 o 
   1   1  13       26.59       17.88      8.16 o 
   2   1  13        5.07        6.99      6.85 o 
   3   1  13        0.98        0.00      6.65 o 
   4   1  13        5.64        2.12      6.63 o 
   5   1  13        1.24        6.48      5.86 o 
   6   1  13       14.90       11.37      6.89 o 
   7   1  13        0.50       -6.14      5.91 o 
  -3   2  13        0.37       12.63      9.28 o 
  -2   2  13        0.62        0.24      6.36 o 
  -1   2  13       28.22       25.60      9.52 o 
   0   2  13       35.73       27.88      9.67 o 
   1   2  13       24.22       12.39      7.29 o 
   2   2  13       25.05       13.02      8.16 o 
   3   2  13       32.37       43.60      7.27 o 
   4   2  13        0.38       -4.79      4.43 o 
   5   2  13        5.27       15.27      6.53 o 
   6   2  13        7.69        3.79      6.34 o 
   7   2  13        8.50        7.14     11.66 o 
  -3   3  13       12.48        9.28      8.40 o 
  -2   3  13        3.88        1.89      7.14 o 
  -1   3  13        0.13       -2.14      5.73 o 
   0   3  13       10.25       13.31      7.87 o 
   1   3  13       13.71       15.84      8.40 o 
   2   3  13      100.35      113.05     16.08 o 
   3   3  13        4.83        8.06      6.23 o 
   4   3  13        5.52        3.57      6.10 o 
   5   3  13       47.58       55.31      8.97 o 
   6   3  13        0.00        3.59      6.49 o 
   7   3  13        0.40       -0.60     14.25 o 
  -3   4  13        7.65      -10.42      6.95 o 
  -2   4  13        0.46       12.53      7.82 o 
  -1   4  13        0.08       -6.85      6.27 o 
   0   4  13        4.70       18.94      8.99 o 
   1   4  13       62.59       53.82     12.10 o 
   2   4  13       50.14       59.51     13.41 o 
   3   4  13        2.00        0.73      5.66 o 
   4   4  13        6.29        3.28      5.38 o 
   5   4  13        0.29        2.28      5.03 o 
   6   4  13        0.02        8.26      8.49 o 
   7   4  13        1.76       13.74     10.68 o 
  -3   5  13       25.96       36.77     12.39 o 
  -2   5  13        8.55        5.97      8.74 o 
  -1   5  13       34.91       58.87     12.97 o 
   0   5  13        4.82       13.75      8.31 o 
   1   5  13        3.86        5.39      7.33 o 
   2   5  13       15.05        1.21      8.11 o 
   3   5  13       12.53        5.95      6.11 o 
   4   5  13      144.54      146.79     14.65 o 
   5   5  13       76.29       65.02     11.35 o 
   6   5  13        0.26        3.40     10.44 o 
   7   5  13        3.38        9.45      9.26 o 
  -2   6  13        8.00       23.46     10.54 o 
  -1   6  13       25.88       18.56     10.49 o 
   0   6  13        9.40       11.71      9.23 o 
   1   6  13        3.02       -3.30      7.82 o 
   2   6  13        3.38       -6.09      5.93 o 
   3   6  13       57.30       55.94     10.11 o 
   4   6  13       40.71       25.34      8.67 o 
   5   6  13        1.52       10.88     11.42 o 
   6   6  13        9.77       19.28     13.55 o 
   7   6  13        0.29       -0.53     12.14 o 
  -1   7  13        3.12       -9.42      8.89 o 
   0   7  13        0.94       12.97      9.62 o 
   1   7  13        3.94       18.17     10.88 o 
   2   7  13       20.43       41.29      8.64 o 
   3   7  13        1.36       -8.52      5.68 o 
   4   7  13       23.46       18.60     10.69 o 
   5   7  13       14.29       33.57     13.07 o 
   6   7  13        5.91        5.54     11.46 o 
   7   7  13       14.13        1.07     12.24 o 
   0   8  13        1.07       -2.38     10.88 o 
   1   8  13        5.92        1.02      8.94 o 
   2   8  13        4.68       12.37      6.79 o 
   3   8  13        2.16        3.79      7.87 o 
   4   8  13        0.29        4.66      8.16 o 
   5   8  13       14.53        4.95      9.67 o 
   6   8  13        1.42        2.23      9.81 o 
   2   9  13        4.51        3.74      8.26 o 
   3   9  13        0.34        6.22      8.74 o 
   4   9  13        7.96       -0.15      8.11 o 
   5   9  13        0.26        8.55      9.81 o 
   2  -1  14        0.20        3.93      7.29 o 
   3  -1  14       19.24       21.37     10.20 o 
   0   0  14        0.10        1.26      7.33 o 
   1   0  14        4.26        3.79      6.80 o 
   2   0  14        1.37       -2.48      6.36 o 
   3   0  14        0.07        7.63      7.33 o 
   4   0  14        1.73       -0.05      6.41 o 
   5   0  14        1.95       -8.47      5.65 o 
  -1   1  14       12.84       10.25      8.65 o 
   0   1  14       10.01       -4.86      5.88 o 
   1   1  14        7.48       -2.53      6.85 o 
   2   1  14        0.18        4.37      7.04 o 
   3   1  14        5.22        6.90      6.85 o 
   4   1  14        0.47       -0.39      7.26 o 
   5   1  14        9.76       13.36      7.16 o 
   6   1  14       29.61       40.38      9.92 o 
  -1   2  14        0.00       -9.84      6.56 o 
   0   2  14       60.33       25.50      8.99 o 
   1   2  14        4.36       -0.83      6.22 o 
   2   2  14       10.61        4.03      6.95 o 
   3   2  14       32.36       37.70     10.88 o 
   4   2  14        0.23       -6.80      5.13 o 
   5   2  14        0.09        0.43      6.19 o 
   6   2  14        0.62        6.03      6.96 o 
  -1   3  14       23.16       26.47     10.54 o 
   0   3  14       16.00       -6.07      6.22 o 
   1   3  14        0.34       -1.21      6.17 o 
   2   3  14        5.34       -0.63      7.14 o 
   3   3  14        5.70       11.27      8.65 o 
   4   3  14        2.12       -1.13      4.89 o 
   5   3  14        8.97       10.49      6.75 o 
   6   3  14        0.38       -9.44      6.29 o 
  -1   4  14        1.26       -3.11      7.68 o 
   0   4  14       14.74       24.77      9.91 o 
   1   4  14       11.32        3.01      7.97 o 
   2   4  14       67.87       45.91     12.53 o 
   3   4  14       87.30       65.24     15.01 o 
   4   4  14        0.20       -0.83      5.76 o 
   5   4  14        9.74        5.01      6.41 o 
   6   4  14        0.08        2.00      6.14 o 
   7   4  14        1.70       -2.94     11.92 o 
  -1   5  14        0.02       13.60      9.62 o 
   0   5  14        0.16        3.93      8.31 o 
   1   5  14       13.23       28.17     11.12 o 
   2   5  14       29.18       13.46      9.33 o 
   3   5  14        1.44        5.54      8.60 o 
   4   5  14        7.23       10.01      7.25 o 
   5   5  14       12.48       12.27      7.53 o 
   6   5  14        2.31       17.88     12.24 o 
  -1   6  14        0.15       -5.68      8.55 o 
   0   6  14       18.18        8.89      9.42 o 
   1   6  14        0.14        1.17      8.65 o 
   2   6  14        7.17        0.87      8.99 o 
   3   6  14        2.87        3.84      6.63 o 
   4   6  14        0.01        3.37      7.25 o 
   5   6  14        6.37       16.61     13.02 o 
   6   6  14        0.10        1.60     11.80 o 
   0   7  14        0.57       -0.19      9.91 o 
   1   7  14        1.14      -11.75      7.97 o 
   2   7  14        2.56       -3.93      9.47 o 
   3   7  14        2.85       -8.30      6.39 o 
   4   7  14        2.74       13.31      7.96 o 
   5   7  14        0.95       12.34     10.93 o 
   6   7  14        1.11        4.52     12.19 o 
   1   8  14        4.76       19.24     12.24 o 
   2   8  14        3.34       15.98     12.92 o 
   3   8  14        0.24       -1.51      8.40 o 
   4   8  14        2.07        8.31      9.52 o 
   5   8  14        4.81       13.26     10.49 o 
   1   2  15        6.66        7.63      8.26 o 
   2   2  15        0.84       -0.63      6.51 o 
   3   2  15        8.15        9.38      7.92 o 
   4   2  15        1.82        0.97      7.82 o 
   1   3  15       23.86       17.49     10.10 o 
   2   3  15        0.34        1.36      8.60 o 
   3   3  15       11.22        2.87      8.06 o 
   4   3  15        1.97       12.44      9.86 o 
   5   3  15       10.06       11.58      7.45 o 
   0   4  15        9.52       16.03     10.15 o 
   1   4  15        0.07        6.51      9.96 o 
   2   4  15        0.00       13.80      9.81 o 
   3   4  15       16.55        8.02      9.81 o 
   4   4  15        0.22       -3.45      8.45 o 
   5   4  15        0.61       -8.72      5.81 o 
   0   5  15        0.01       13.31      9.72 o 
   1   5  15        0.09        4.71      8.99 o 
   2   5  15        0.98        5.10     10.44 o 
   3   5  15        0.37       -1.26      8.65 o 
   4   5  15        0.01        9.76      8.00 o 
   5   5  15        6.30       16.60     10.54 o 
   1   6  15        0.70       -2.04      9.42 o 
   2   6  15        6.56        6.61     10.93 o 
   3   6  15        2.89        8.50      9.81 o 
   4   6  15        2.15       -5.97      7.42 o 
   5   6  15        8.58        6.26      8.84 o 
   2   7  15        4.97        3.50     11.17 o 
   3   7  15        3.95        1.75     11.76 o 
   4   7  15        1.00        4.30      8.06 o 
                                                 
